# Supplementary material for: Recruitment Variability of Coral Reef Sessile Communities of the Far North Great Barrier Reef
Source: PLoS One. 2016 Apr 6;11(4):e0153184. doi: 10.1371/journal.pone.0153184 (PMC4822782; doi:10.1371/journal.pone.0153184)
Supplement: S1 Table — Raw abundance data for the year 2 sampling (May 2007 to May 2008). (XLSX) [file pone.0153184.s004.xlsx]

## Sheet: Sheet1
sponge	ascidian	byrozoan	polychaetes	bivalvia	algae	diatoms		island	location	depth	site	plate #	year	season
2	8	3	6	3	8	0		Masig	1	shallow	1	L1	2	summer
5	6	0	38	7	9	0		Masig	1	shallow	1	L2	2	summer
5	5	2	93	1	2	0		Masig	1	shallow	1	L3	2	summer
0	3	2	150	18	9	0		Masig	1	shallow	1	L4	2	summer
2	15	2	19	3	4	0		Masig	1	shallow	1	L5	2	summer
0	9	1	72	6	5	0		Masig	1	shallow	2	K1	2	summer
4	4	3	4	4	4	0		Masig	1	shallow	2	K2	2	summer
1	11	1	21	5	4	0		Masig	1	shallow	2	K3	2	summer
4	4	0	21	1	3	0		Masig	1	shallow	2	K4	2	summer
1	2	0	9	5	2	0		Masig	1	shallow	2	K5	2	summer
1	6	2	11	8	0	0		Masig	1	shallow	3	H1	2	summer
2	1	1	26	1	22	0		Masig	1	shallow	3	H2	2	summer
1	2	1	22	8	5	0		Masig	1	shallow	3	H3	2	summer
2	2	3	5	0	0	0		Masig	1	shallow	3	H4	2	summer
10	9	3	10	0	8	0		Masig	1	shallow	3	H5	2	summer
5	0	9	138	4	20	0		Masig	2	shallow	4	E1	2	summer
9	0	6	119	2	13	13		Masig	2	shallow	4	E2	2	summer
4	6	4	75	0	9	0		Masig	2	shallow	4	E3	2	summer
4	0	0	90	0	12	0		Masig	2	shallow	4	E4	2	summer
1	0	1	156	0	8	0		Masig	2	shallow	4	E5	2	summer
2	4	0	10	4	6	5		Masig	2	shallow	5	D1	2	summer
1	0	0	15	0	14	0		Masig	2	shallow	5	D2	2	summer
2	5	3	36	2	17	1		Masig	2	shallow	5	D3	2	summer
0	8	0	38	0	35	17		Masig	2	shallow	5	D4	2	summer
0	2	0	19	4	4	0		Masig	2	shallow	5	D5	2	summer
5	1	1	49	2	11	0		Masig	2	shallow	6	B1	2	summer
3	2	3	21	4	10	0		Masig	2	shallow	6	B2	2	summer
5	3	3	6	2	6	2		Masig	2	shallow	6	B3	2	summer
2	0	0	1	3	5	0		Masig	2	shallow	6	B4	2	summer
2	2	4	3	1	8	0		Masig	2	shallow	6	B5	2	summer
7	4	0	29	0	3	0		Masig	3	shallow	7	M1	2	summer
3	3	1	205	1	19	26		Masig	3	shallow	7	M2	2	summer
0	7	1	47	5	8	0		Masig	3	shallow	7	M3	2	summer
0	7	1	35	1	6	0		Masig	3	shallow	7	M4	2	summer
1	0	1	4	1	5	0		Masig	3	shallow	7	M5	2	summer
1	1	1	141	0	5	0		Masig	3	shallow	8	O1	2	summer
1	7	3	48	3	8	0		Masig	3	shallow	8	O2	2	summer
1	3	3	80	7	10	0		Masig	3	shallow	8	O3	2	summer
3	1	2	84	3	14	5		Masig	3	shallow	8	O4	2	summer
1	3	2	24	2	8	0		Masig	3	shallow	8	O5	2	summer
1	1	4	61	10	5	0		Masig	3	shallow	9	Q1	2	summer
0	2	4	78	4	10	0		Masig	3	shallow	9	Q2	2	summer
5	2	1	95	3	17	7		Masig	3	shallow	9	Q3	2	summer
1	2	4	22	0	9	0		Masig	3	shallow	9	Q4	2	summer
1	1	0	11	6	3	0		Masig	3	shallow	9	Q5	2	summer
3	0	2	40	1	13	0		Marsden	4	shallow	10	J1	2	summer
3	0	2	12	1	11	0		Marsden	4	shallow	10	J2	2	summer
0	0	1	109	1	25	11		Marsden	4	shallow	10	J3	2	summer
1	2	2	47	0	29	0		Marsden	4	shallow	10	J4	2	summer
2	1	1	30	2	35	0		Marsden	4	shallow	10	J5	2	summer
1	0	0	5	2	2	0		Marsden	4	shallow	11	K1	2	summer
5	1	2	51	5	13	0		Marsden	4	shallow	11	K2	2	summer
3	3	1	66	8	31	0		Marsden	4	shallow	11	K3	2	summer
10	1	9	50	3	19	11		Marsden	4	shallow	11	K4	2	summer
2	22	6	64	0	18	0		Marsden	4	shallow	11	K5	2	summer
0	0	11	59	1	16	0		Marsden	4	shallow	12	L1	2	summer
2	1	4	17	0	25	7		Marsden	4	shallow	12	L2	2	summer
4	14	7	72	0	4	8		Marsden	4	shallow	12	L3	2	summer
2	2	8	115	0	9	10		Marsden	4	shallow	12	L4	2	summer
0	1	3	88	1	18	0		Marsden	4	shallow	12	L5	2	summer
3	6	4	9	1	7	29		Marsden	5	shallow	13	A1	2	summer
1	3	0	18	0	5	0		Marsden	5	shallow	13	A2	2	summer
1	4	3	6	0	11	0		Marsden	5	shallow	13	A3	2	summer
2	2	4	21	1	14	7		Marsden	5	shallow	13	A4	2	summer
3	11	3	58	7	3	0		Marsden	5	shallow	13	A5	2	summer
2	1	8	1	13	0	0		Marsden	5	shallow	14	B1	2	summer
3	4	3	25	1	5	0		Marsden	5	shallow	14	B2	2	summer
3	8	5	4	1	6	0		Marsden	5	shallow	14	B3	2	summer
2	5	7	11	0	7	0		Marsden	5	shallow	14	B4	2	summer
13	1	2	40	3	12	0		Marsden	5	shallow	14	B5	2	summer
2	2	2	22	4	7	0		Marsden	5	shallow	15	C1	2	summer
1	0	6	94	1	15	0		Marsden	5	shallow	15	C2	2	summer
3	3	2	105	2	24	22		Marsden	5	shallow	15	C3	2	summer
5	1	3	26	3	4	75		Marsden	5	shallow	15	C4	2	summer
3	0	4	49	0	22	0		Marsden	5	shallow	15	C5	2	summer
12	12	1	28	2	21	0		Marsden	6	shallow	16	M1	2	summer
5	8	0	59	4	6	0		Marsden	6	shallow	16	M2	2	summer
3	6	1	7	10	6	0		Marsden	6	shallow	16	M3	2	summer
6	10	0	11	1	3	0		Marsden	6	shallow	16	M4	2	summer
5	3	6	80	5	6	0		Marsden	6	shallow	16	M5	2	summer
4	3	1	64	1	3	2		Marsden	6	shallow	17	N1	2	summer
3	5	3	101	1	8	0		Marsden	6	shallow	17	N2	2	summer
5	1	4	68	4	5	0		Marsden	6	shallow	17	N3	2	summer
0	2	2	60	2	21	25		Marsden	6	shallow	17	N4	2	summer
4	1	5	59	3	4	0		Marsden	6	shallow	17	N5	2	summer
3	3	2	12	9	5	0		Marsden	6	shallow	18	O1	2	summer
14	14	3	11	0	8	24		Marsden	6	shallow	18	O2	2	summer
2	2	1	41	12	10	0		Marsden	6	shallow	18	O3	2	summer
3	3	0	7	5	12	93		Marsden	6	shallow	18	O4	2	summer
1	1	5	47	0	8	0		Marsden	6	shallow	18	O5	2	summer
3	1	2	17	1	5	24		Masig	1	deep	1	J1	2	summer
3	4	5	35	6	3	0		Masig	1	deep	1	J2	2	summer
4	2	0	2	4	3	0		Masig	1	deep	1	J3	2	summer
0	1	1	27	1	3	0		Masig	1	deep	1	J4	2	summer
4	0	4	142	5	14	4		Masig	1	deep	1	J5	2	summer
1	2	1	15	4	6	0		Masig	1	deep	2	G1	2	summer
1	4	0	27	3	11	32		Masig	1	deep	2	G2	2	summer
2	6	1	15	0	5	17		Masig	1	deep	2	G3	2	summer
5	0	6	12	5	6	10		Masig	1	deep	2	G4	2	summer
1	1	1	0	0	3	0		Masig	1	deep	2	G5	2	summer
8	3	5	2	5	6	0		Masig	1	deep	3	I1	2	summer
1	0	0	9	1	1	0		Masig	1	deep	3	I2	2	summer
8	0	9	5	1	22	76		Masig	1	deep	3	I3	2	summer
6	2	5	43	5	5	0		Masig	1	deep	3	I4	2	summer
6	1	4	10	0	5	0		Masig	1	deep	3	I5	2	summer
7	0	2	100	4	7	0		Masig	2	deep	4	F1	2	summer
11	0	3	26	1	14	69		Masig	2	deep	4	F2	2	summer
9	1	3	32	4	14	26		Masig	2	deep	4	F3	2	summer
3	0	1	73	6	10	24		Masig	2	deep	4	F4	2	summer
2	1	2	26	5	9	0		Masig	2	deep	4	F5	2	summer
1	1	5	37	3	11	17		Masig	2	deep	5	C1	2	summer
0	1	5	45	1	9	7		Masig	2	deep	5	C2	2	summer
7	1	5	17	0	12	10		Masig	2	deep	5	C3	2	summer
3	0	0	0	0	0	0		Masig	2	deep	5	C4	2	summer
3	1	4	111	3	18	6		Masig	2	deep	5	C5	2	summer
3	12	5	17	0	7	21		Masig	2	deep	6	A1	2	summer
1	0	0	3	0	0	0		Masig	2	deep	6	A2	2	summer
2	1	8	46	1	14	24		Masig	2	deep	6	A3	2	summer
3	6	3	47	9	8	0		Masig	2	deep	6	A4	2	summer
2	19	5	93	0	16	80		Masig	2	deep	6	A5	2	summer
1	9	3	13	1	6	3		Masig	3	deep	7	N1	2	summer
1	1	3	1	0	5	0		Masig	3	deep	7	N2	2	summer
4	0	9	28	1	12	0		Masig	3	deep	7	N3	2	summer
2	1	0	5	0	9	0		Masig	3	deep	7	N4	2	summer
0	7	1	43	2	5	0		Masig	3	deep	7	N5	2	summer
3	0	6	218	1	9	0		Masig	3	deep	8	P1	2	summer
4	0	3	53	0	35	24		Masig	3	deep	8	P2	2	summer
1	2	2	10	0	9	0		Masig	3	deep	8	P3	2	summer
7	0	2	103	2	15	0		Masig	3	deep	8	P4	2	summer
0	0	0	0	0	22	0		Masig	3	deep	8	P5	2	summer
2	9	2	12	2	7	0		Masig	3	deep	9	R1	2	summer
1	6	4	11	0	11	0		Masig	3	deep	9	R2	2	summer
3	0	3	29	1	9	22		Masig	3	deep	9	R3	2	summer
5	1	2	5	5	16	18		Masig	3	deep	9	R4	2	summer
3	1	0	41	4	11	9		Masig	3	deep	9	R5	2	summer
4	4	5	5	5	5	0		Marsden	4	deep	10	G1	2	summer
1	1	4	11	9	1	0		Marsden	4	deep	10	G2	2	summer
11	2	5	21	2	6	0		Marsden	4	deep	10	G3	2	summer
3	0	0	5	2	4	0		Marsden	4	deep	10	G4	2	summer
4	2	1	12	3	3	0		Marsden	4	deep	10	G5	2	summer
5	1	3	16	2	2	0		Marsden	4	deep	11	H1	2	summer
4	2	1	15	1	6	0		Marsden	4	deep	11	H2	2	summer
5	3	5	11	2	1	0		Marsden	4	deep	11	H3	2	summer
4	13	1	13	7	5	0		Marsden	4	deep	11	H4	2	summer
2	3	0	16	7	3	0		Marsden	4	deep	11	H5	2	summer
2	0	0	3	0	2	0		Marsden	4	deep	12	I1	2	summer
4	1	1	6	7	2	0		Marsden	4	deep	12	I2	2	summer
8	8	2	3	0	5	0		Marsden	4	deep	12	I3	2	summer
6	5	3	10	0	3	0		Marsden	4	deep	12	I4	2	summer
5	1	2	30	0	10	0		Marsden	4	deep	12	I5	2	summer
4	4	3	32	1	7	5		Marsden	5	deep	13	D1	2	summer
3	0	0	114	0	16	11		Marsden	5	deep	13	D2	2	summer
9	2	2	24	3	13	9		Marsden	5	deep	13	D3	2	summer
6	1	4	79	1	10	33		Marsden	5	deep	13	D4	2	summer
4	10	1	8	0	11	0		Marsden	5	deep	13	D5	2	summer
7	1	6	39	2	21	0		Marsden	5	deep	14	E1	2	summer
2	1	6	22	0	25	16		Marsden	5	deep	14	E2	2	summer
3	9	4	49	0	27	0		Marsden	5	deep	14	E3	2	summer
0	1	2	22	1	23	19		Marsden	5	deep	14	E4	2	summer
1	20	7	35	2	14	0		Marsden	5	deep	14	E5	2	summer
7	1	3	10	0	10	120		Marsden	5	deep	15	F1	2	summer
11	1	4	10	1	15	0		Marsden	5	deep	15	F2	2	summer
0	5	2	4	0	8	6		Marsden	5	deep	15	F3	2	summer
7	2	4	32	0	9	0		Marsden	5	deep	15	F4	2	summer
1	2	3	57	8	9	5		Marsden	5	deep	15	F5	2	summer
6	16	2	9	0	19	0		Marsden	6	deep	16	P1	2	summer
3	8	5	8	4	11	0		Marsden	6	deep	16	P2	2	summer
3	3	1	16	2	5	0		Marsden	6	deep	16	P3	2	summer
1	2	1	17	7	5	0		Marsden	6	deep	16	P4	2	summer
1	1	1	41	9	2	0		Marsden	6	deep	16	P5	2	summer
0	3	2	74	7	12	0		Marsden	6	deep	17	Q1	2	summer
2	1	4	24	6	3	0		Marsden	6	deep	17	Q2	2	summer
2	3	1	13	4	3	0		Marsden	6	deep	17	Q3	2	summer
1	2	2	4	2	4	0		Marsden	6	deep	17	Q4	2	summer
5	1	2	20	7	10	0		Marsden	6	deep	17	Q5	2	summer
0	1	2	14	3	4	0		Marsden	6	deep	18	R1	2	summer
2	1	6	9	1	13	0		Marsden	6	deep	18	R2	2	summer
4	1	2	8	1	11	0		Marsden	6	deep	18	R3	2	summer
4	3	4	11	1	4	0		Marsden	6	deep	18	R4	2	summer
0	0	5	9	2	18	210		Marsden	6	deep	18	R5	2	summer
2	5	4	44	3	11	0		Masig	1	shallow	1	L1	2	winter
2	7	4	22	2	4	0		Masig	1	shallow	1	L2	2	winter
2	42	6	5	1	1	25		Masig	1	shallow	1	L3	2	winter
3	1	6	25	1	6	0		Masig	1	shallow	1	L4	2	winter
2	6	5	2	0	3	0		Masig	1	shallow	1	L5	2	winter
1	1	3	75	0	7	0		Masig	1	shallow	2	K1	2	winter
1	5	8	87	1	21	0		Masig	1	shallow	2	K2	2	winter
3	4	9	55	0	14	0		Masig	1	shallow	2	K3	2	winter
2	1	1	16	6	3	0		Masig	1	shallow	2	K4	2	winter
3	3	1	17	1	16	36		Masig	1	shallow	2	K5	2	winter
2	20	1	18	1	1	0		Masig	1	shallow	3	H1	2	winter
1	18	3	30	0	4	0		Masig	1	shallow	3	H2	2	winter
1	23	4	29	1	14	3		Masig	1	shallow	3	H3	2	winter
0	26	4	23	0	10	0		Masig	1	shallow	3	H4	2	winter
3	7	3	22	0	1	0		Masig	1	shallow	3	H5	2	winter
1	0	1	118	0	26	11		Masig	2	shallow	4	E1	2	winter
4	0	3	123	0	12	0		Masig	2	shallow	4	E2	2	winter
3	0	1	106	0	11	0		Masig	2	shallow	4	E3	2	winter
2	0	1	55	3	10	0		Masig	2	shallow	4	E4	2	winter
0	0	3	69	4	13	3		Masig	2	shallow	4	E5	2	winter
2	7	3	6	0	6	0		Masig	2	shallow	5	D1	2	winter
2	3	3	14	0	2	0		Masig	2	shallow	5	D2	2	winter
3	3	3	35	0	10	0		Masig	2	shallow	5	D3	2	winter
4	3	1	49	0	4	0		Masig	2	shallow	5	D4	2	winter
1	5	2	14	0	12	0		Masig	2	shallow	5	D5	2	winter
3	2	4	47	5	0	9		Masig	2	shallow	6	B1	2	winter
2	4	2	21	2	5	17		Masig	2	shallow	6	B2	2	winter
2	1	0	4	0	6	0		Masig	2	shallow	6	B3	2	winter
9	2	7	8	2	5	16		Masig	2	shallow	6	B4	2	winter
2	2	1	17	11	3	21		Masig	2	shallow	6	B5	2	winter
1	2	5	35	0	8	0		Masig	3	shallow	7	M1	2	winter
1	0	2	44	1	24	0		Masig	3	shallow	7	M2	2	winter
10	8	2	58	0	9	0		Masig	3	shallow	7	M3	2	winter
2	2	1	25	0	4	0		Masig	3	shallow	7	M4	2	winter
6	7	2	86	1	8	0		Masig	3	shallow	7	M5	2	winter
3	5	1	46	0	20	0		Masig	3	shallow	8	O1	2	winter
3	6	7	12	0	7	0		Masig	3	shallow	8	O2	2	winter
3	1	0	91	1	15	0		Masig	3	shallow	8	O3	2	winter
1	4	2	22	0	2	0		Masig	3	shallow	8	O4	2	winter
0	2	11	70	1	12	0		Masig	3	shallow	8	O5	2	winter
1	3	7	45	2	4	0		Masig	3	shallow	9	Q1	2	winter
1	0	12	106	6	13	0		Masig	3	shallow	9	Q2	2	winter
1	0	1	20	7	9	0		Masig	3	shallow	9	Q3	2	winter
2	0	8	11	1	10	0		Masig	3	shallow	9	Q4	2	winter
1	9	5	15	0	9	0		Masig	3	shallow	9	Q5	2	winter
0	1	7	59	6	15	0		Marsden	4	shallow	10	J1	2	winter
1	0	6	96	2	28	22		Marsden	4	shallow	10	J2	2	winter
3	3	3	164	1	12	0		Marsden	4	shallow	10	J3	2	winter
2	1	5	34	0	25	0		Marsden	4	shallow	10	J4	2	winter
1	3	2	17	0	15	0		Marsden	4	shallow	10	J5	2	winter
2	0	0	0	1	0	0		Marsden	4	shallow	11	K1	2	winter
2	0	4	42	2	12	0		Marsden	4	shallow	11	K2	2	winter
1	2	4	73	3	14	0		Marsden	4	shallow	11	K3	2	winter
1	1	4	9	2	14	2		Marsden	4	shallow	11	K4	2	winter
1	1	6	96	3	25	0		Marsden	4	shallow	11	K5	2	winter
4	12	5	36	0	19	0		Marsden	4	shallow	12	L1	2	winter
3	1	6	100	0	7	0		Marsden	4	shallow	12	L2	2	winter
2	41	2	13	0	30	0		Marsden	4	shallow	12	L3	2	winter
5	3	2	325	0	13	0		Marsden	4	shallow	12	L4	2	winter
0	10	4	8	0	5	0		Marsden	4	shallow	12	L5	2	winter
2	1	1	6	0	8	0		Marsden	5	shallow	13	A1	2	winter
4	3	4	12	1	9	0		Marsden	5	shallow	13	A2	2	winter
3	0	4	28	1	14	0		Marsden	5	shallow	13	A3	2	winter
2	6	2	38	0	9	0		Marsden	5	shallow	13	A4	2	winter
6	4	3	28	0	5	0		Marsden	5	shallow	13	A5	2	winter
2	2	5	9	1	5	0		Marsden	5	shallow	14	B1	2	winter
0	3	2	19	0	8	0		Marsden	5	shallow	14	B2	2	winter
2	5	4	8	2	11	0		Marsden	5	shallow	14	B3	2	winter
2	6	3	36	0	12	0		Marsden	5	shallow	14	B4	2	winter
2	11	7	5	0	10	0		Marsden	5	shallow	14	B5	2	winter
0	1	6	26	1	15	0		Marsden	5	shallow	15	C1	2	winter
1	0	6	33	3	19	0		Marsden	5	shallow	15	C2	2	winter
4	2	2	23	3	2	0		Marsden	5	shallow	15	C3	2	winter
0	5	2	54	1	22	0		Marsden	5	shallow	15	C4	2	winter
2	5	2	110	2	10	0		Marsden	5	shallow	15	C5	2	winter
3	1	3	10	0	3	0		Marsden	6	shallow	16	M1	2	winter
4	3	6	13	0	5	0		Marsden	6	shallow	16	M2	2	winter
3	2	2	38	3	3	0		Marsden	6	shallow	16	M3	2	winter
1	7	3	13	1	12	0		Marsden	6	shallow	16	M4	2	winter
0	4	2	49	2	18	0		Marsden	6	shallow	16	M5	2	winter
2	9	3	63	2	10	0		Marsden	6	shallow	17	N1	2	winter
8	0	3	50	1	16	2		Marsden	6	shallow	17	N2	2	winter
1	4	2	20	2	9	0		Marsden	6	shallow	17	N3	2	winter
0	0	3	29	2	12	0		Marsden	6	shallow	17	N4	2	winter
4	4	3	47	4	9	0		Marsden	6	shallow	17	N5	2	winter
3	3	4	31	4	11	0		Marsden	6	shallow	18	O1	2	winter
4	1	1	31	4	8	5		Marsden	6	shallow	18	O2	2	winter
1	6	1	11	0	5	0		Marsden	6	shallow	18	O3	2	winter
4	0	4	24	6	9	0		Marsden	6	shallow	18	O4	2	winter
3	11	0	21	4	1	0		Marsden	6	shallow	18	O5	2	winter
5	1	1	18	2	3	0		Masig	1	deep	1	J1	2	winter
6	1	2	15	1	3	23		Masig	1	deep	1	J2	2	winter
2	4	8	20	0	9	0		Masig	1	deep	1	J3	2	winter
4	5	3	22	1	4	0		Masig	1	deep	1	J4	2	winter
0	2	4	130	4	16	50		Masig	1	deep	1	J5	2	winter
3	13	6	35	8	2	28		Masig	1	deep	2	G1	2	winter
2	19	1	20	0	2	0		Masig	1	deep	2	G2	2	winter
4	0	0	51	9	10	0		Masig	1	deep	2	G3	2	winter
4	7	1	57	1	1	0		Masig	1	deep	2	G4	2	winter
2	4	3	12	0	1	0		Masig	1	deep	2	G5	2	winter
1	2	4	31	3	6	0		Masig	1	deep	3	I1	2	winter
1	29	4	11	0	11	0		Masig	1	deep	3	I2	2	winter
7	1	1	16	0	6	0		Masig	1	deep	3	I3	2	winter
1	25	11	30	0	12	9		Masig	1	deep	3	I4	2	winter
3	6	9	36	5	9	0		Masig	1	deep	3	I5	2	winter
3	12	0	11	4	5	19		Masig	2	deep	4	F1	2	winter
2	1	2	54	4	13	0		Masig	2	deep	4	F2	2	winter
4	1	1	25	3	7	0		Masig	2	deep	4	F3	2	winter
2	0	1	52	3	8	23		Masig	2	deep	4	F4	2	winter
3	1	2	55	3	10	10		Masig	2	deep	4	F5	2	winter
4	2	4	25	7	6	0		Masig	2	deep	5	C1	2	winter
1	0	0	0	0	1	0		Masig	2	deep	5	C2	2	winter
3	1	5	31	3	22	0		Masig	2	deep	5	C3	2	winter
2	1	7	33	5	11	8		Masig	2	deep	5	C4	2	winter
0	0	2	228	0	30	0		Masig	2	deep	5	C5	2	winter
2	1	13	57	1	19	0		Masig	2	deep	6	A1	2	winter
0	0	4	6	0	9	11		Masig	2	deep	6	A2	2	winter
4	4	10	9	0	12	0		Masig	2	deep	6	A3	2	winter
4	17	8	67	0	11	30		Masig	2	deep	6	A4	2	winter
1	1	0	10	5	0	0		Masig	2	deep	6	A5	2	winter
0	0	1	15	17	4	0		Masig	3	deep	7	N1	2	winter
1	4	0	14	0	11	0		Masig	3	deep	7	N2	2	winter
10	1	2	56	1	15	0		Masig	3	deep	7	N3	2	winter
6	0	0	80	0	11	0		Masig	3	deep	7	N4	2	winter
2	2	2	68	0	7	0		Masig	3	deep	7	N5	2	winter
4	3	3	154	2	11	0		Masig	3	deep	8	P1	2	winter
3	0	3	126	2	22	0		Masig	3	deep	8	P2	2	winter
2	1	1	57	0	9	0		Masig	3	deep	8	P3	2	winter
5	1	1	33	0	13	0		Masig	3	deep	8	P4	2	winter
2	1	6	35	2	15	0		Masig	3	deep	8	P5	2	winter
1	0	1	10	39	2	0		Masig	3	deep	9	R1	2	winter
1	1	1	16	2	11	0		Masig	3	deep	9	R2	2	winter
6	1	2	68	3	4	7		Masig	3	deep	9	R3	2	winter
1	0	2	108	0	17	0		Masig	3	deep	9	R4	2	winter
0	0	0	74	11	16	0		Masig	3	deep	9	R5	2	winter
4	2	2	25	1	8	0		Marsden	4	deep	10	G1	2	winter
7	1	0	16	0	7	0		Marsden	4	deep	10	G2	2	winter
3	2	3	51	6	8	0		Marsden	4	deep	10	G3	2	winter
4	6	1	61	4	12	0		Marsden	4	deep	10	G4	2	winter
1	0	1	12	0	4	0		Marsden	4	deep	10	G5	2	winter
3	1	2	11	2	7	0		Marsden	4	deep	11	H1	2	winter
3	2	2	42	1	3	0		Marsden	4	deep	11	H2	2	winter
2	0	1	76	0	2	0		Marsden	4	deep	11	H3	2	winter
1	5	2	7	1	10	0		Marsden	4	deep	11	H4	2	winter
5	6	4	78	3	10	0		Marsden	4	deep	11	H5	2	winter
3	3	4	51	4	9	0		Marsden	4	deep	12	I1	2	winter
7	12	2	9	3	5	0		Marsden	4	deep	12	I2	2	winter
6	3	3	42	0	9	0		Marsden	4	deep	12	I3	2	winter
1	8	1	13	4	6	0		Marsden	4	deep	12	I4	2	winter
1	0	1	135	0	21	0		Marsden	4	deep	12	I5	2	winter
3	0	1	21	1	2	0		Marsden	5	deep	13	D1	2	winter
2	2	0	65	1	9	16		Marsden	5	deep	13	D2	2	winter
4	0	6	47	0	14	85		Marsden	5	deep	13	D3	2	winter
4	11	6	34	0	19	0		Marsden	5	deep	13	D4	2	winter
0	0	4	21	2	14	0		Marsden	5	deep	13	D5	2	winter
2	2	2	0	1	17	0		Marsden	5	deep	14	E1	2	winter
6	6	2	19	1	23	0		Marsden	5	deep	14	E2	2	winter
7	1	6	39	0	16	0		Marsden	5	deep	14	E3	2	winter
6	2	2	14	0	12	0		Marsden	5	deep	14	E4	2	winter
1	2	4	41	2	16	0		Marsden	5	deep	14	E5	2	winter
4	3	8	33	1	10	0		Marsden	5	deep	15	F1	2	winter
4	1	9	40	0	16	0		Marsden	5	deep	15	F2	2	winter
4	0	5	38	0	17	0		Marsden	5	deep	15	F3	2	winter
9	4	4	53	2	8	0		Marsden	5	deep	15	F4	2	winter
1	4	3	52	3	15	0		Marsden	5	deep	15	F5	2	winter
8	5	12	39	9	13	5		Marsden	6	deep	16	P1	2	winter
1	5	4	23	0	11	0		Marsden	6	deep	16	P2	2	winter
2	0	1	26	8	1	0		Marsden	6	deep	16	P3	2	winter
3	2	2	32	16	6	0		Marsden	6	deep	16	P4	2	winter
1	3	2	22	1	4	0		Marsden	6	deep	16	P5	2	winter
3	0	1	30	4	21	0		Marsden	6	deep	17	Q1	2	winter
3	2	2	39	5	4	0		Marsden	6	deep	17	Q2	2	winter
3	3	4	37	2	12	0		Marsden	6	deep	17	Q3	2	winter
2	2	2	16	0	7	0		Marsden	6	deep	17	Q4	2	winter
3	2	5	35	2	9	0		Marsden	6	deep	17	Q5	2	winter
10	0	4	36	4	8	0		Marsden	6	deep	18	R1	2	winter
3	0	7	11	2	7	0		Marsden	6	deep	18	R2	2	winter
6	3	6	21	2	8	0		Marsden	6	deep	18	R3	2	winter
5	0	3	24	16	8	0		Marsden	6	deep	18	R4	2	winter
2	0	5	104	5	22	30		Marsden	6	deep	18	R5	2	winter
