# Supplementary material for: Recruitment Variability of Coral Reef Sessile Communities of the Far North Great Barrier Reef
Source: PLoS One. 2016 Apr 6;11(4):e0153184. doi: 10.1371/journal.pone.0153184 (PMC4822782; doi:10.1371/journal.pone.0153184)
Supplement: S3 Table — Raw abundance and percent cover data for the sponge species identified in the year 2 sampling (May 2007 to May 2008). (XLSX) [file pone.0153184.s006.xlsx]

## Sheet: sponge abundance
year	season	island	location	depth	site	plate #	ALL	Thin-encrusting, orange	Thin-encrusting, yellow	Coscinoderma mathewsi	Clathria sp.	Hyrtios erecta	Calcarea spp	Haliclona (Haliclona) turquiosia	Dysidea sp 1 grey	Dysidea avara	Iotrochota sp 1 green	Chalinula nematifera	Iotrochota purpurea	Unidentified sponges
2	summer	Masig	1	shallow	1	L1	2	0	1	0	0	0	0	1	0	0	0	0	0	0
2	summer	Masig	1	shallow	1	L2	5	1	2	0	0	0	0	0	0	2	0	0	0	0
2	summer	Masig	1	shallow	1	L3	5	1	1	0	0	0	0	0	0	0	0	0	3	0
2	summer	Masig	1	shallow	1	L4	0	0	0	0	0	0	0	0	0	0	0	0	0	0
2	summer	Masig	1	shallow	1	L5	2	1	1	0	0	0	0	0	0	0	0	0	0	0
2	summer	Masig	1	shallow	2	K1	0	0	0	0	0	0	0	0	0	0	0	0	0	0
2	summer	Masig	1	shallow	2	K2	4	1	2	0	0	0	0	1	0	0	0	0	0	0
2	summer	Masig	1	shallow	2	K3	1	0	1	0	0	0	0	0	0	0	0	0	0	0
2	summer	Masig	1	shallow	2	K4	4	1	1	0	0	0	0	1	0	0	0	0	0	1
2	summer	Masig	1	shallow	2	K5	1	0	1	0	0	0	0	0	0	0	0	0	0	0
2	summer	Masig	1	shallow	3	H1	1	1	0	0	0	0	0	0	0	0	0	0	0	0
2	summer	Masig	1	shallow	3	H2	2	0	1	0	0	0	0	0	0	0	0	0	0	1
2	summer	Masig	1	shallow	3	H3	1	0	1	0	0	0	0	0	0	0	0	0	0	0
2	summer	Masig	1	shallow	3	H4	2	0	0	0	0	0	0	2	0	0	0	0	0	0
2	summer	Masig	1	shallow	3	H5	10	9	0	0	0	0	0	1	0	0	0	0	0	0
2	summer	Masig	2	shallow	4	E1	5	5	0	0	0	0	0	0	0	0	0	0	0	0
2	summer	Masig	2	shallow	4	E2	9	5	4	0	0	0	0	0	0	0	0	0	0	0
2	summer	Masig	2	shallow	4	E3	4	0	3	0	0	0	0	0	0	0	0	0	0	1
2	summer	Masig	2	shallow	4	E4	4	0	4	0	0	0	0	0	0	0	0	0	0	0
2	summer	Masig	2	shallow	4	E5	1	0	0	0	0	0	0	0	0	0	0	0	1	0
2	summer	Masig	2	shallow	5	D1	2	1	0	0	0	0	0	1	0	0	0	0	0	0
2	summer	Masig	2	shallow	5	D2	1	1	0	0	0	0	0	0	0	0	0	0	0	0
2	summer	Masig	2	shallow	5	D3	2	0	1	0	0	0	0	1	0	0	0	0	0	0
2	summer	Masig	2	shallow	5	D4	0	0	0	0	0	0	0	0	0	0	0	0	0	0
2	summer	Masig	2	shallow	5	D5	0	0	0	0	0	0	0	0	0	0	0	0	0	0
2	summer	Masig	2	shallow	6	B1	5	2	1	0	0	0	0	2	0	0	0	0	0	0
2	summer	Masig	2	shallow	6	B2	3	1	2	0	0	0	0	0	0	0	0	0	0	0
2	summer	Masig	2	shallow	6	B3	5	2	1	0	0	0	0	1	0	0	0	1	0	0
2	summer	Masig	2	shallow	6	B4	2	1	0	0	0	0	0	1	0	0	0	0	0	0
2	summer	Masig	2	shallow	6	B5	2	1	0	0	0	0	0	1	0	0	0	0	0	0
2	summer	Masig	3	shallow	7	M1	7	7	0	0	0	0	0	0	0	0	0	0	0	0
2	summer	Masig	3	shallow	7	M2	3	0	1	0	0	0	0	1	1	0	0	0	0	0
2	summer	Masig	3	shallow	7	M3	0	0	0	0	0	0	0	0	0	0	0	0	0	0
2	summer	Masig	3	shallow	7	M4	0	0	0	0	0	0	0	0	0	0	0	0	0	0
2	summer	Masig	3	shallow	7	M5	1	1	0	0	0	0	0	0	0	0	0	0	0	0
2	summer	Masig	3	shallow	8	O1	1	1	0	0	0	0	0	0	0	0	0	0	0	0
2	summer	Masig	3	shallow	8	O2	1	0	0	0	0	0	0	0	0	0	0	0	0	1
2	summer	Masig	3	shallow	8	O3	1	0	0	0	0	0	0	1	0	0	0	0	0	0
2	summer	Masig	3	shallow	8	O4	3	0	2	0	1	0	0	0	0	0	0	0	0	0
2	summer	Masig	3	shallow	8	O5	1	0	1	0	0	0	0	0	0	0	0	0	0	0
2	summer	Masig	3	shallow	9	Q1	1	0	1	0	0	0	0	0	0	0	0	0	0	0
2	summer	Masig	3	shallow	9	Q2	0	0	0	0	0	0	0	0	0	0	0	0	0	0
2	summer	Masig	3	shallow	9	Q3	5	1	1	0	1	0	0	0	0	0	0	2	0	0
2	summer	Masig	3	shallow	9	Q4	1	0	1	0	0	0	0	0	0	0	0	0	0	0
2	summer	Masig	3	shallow	9	Q5	1	1	0	0	0	0	0	0	0	0	0	0	0	0
2	summer	Marsden	4	shallow	10	J1	3	0	2	0	0	0	0	0	0	1	0	0	0	0
2	summer	Marsden	4	shallow	10	J2	3	1	1	0	0	0	0	0	0	0	0	0	1	0
2	summer	Marsden	4	shallow	10	J3	0	0	0	0	0	0	0	0	0	0	0	0	0	0
2	summer	Marsden	4	shallow	10	J4	1	0	0	1	0	0	0	0	0	0	0	0	0	0
2	summer	Marsden	4	shallow	10	J5	2	1	0	0	0	0	0	1	0	0	0	0	0	0
2	summer	Marsden	4	shallow	11	K1	1	0	0	0	1	0	0	0	0	0	0	0	0	0
2	summer	Marsden	4	shallow	11	K2	5	3	1	0	0	0	0	0	0	0	0	0	0	1
2	summer	Marsden	4	shallow	11	K3	3	0	1	0	0	0	0	0	0	0	0	0	1	1
2	summer	Marsden	4	shallow	11	K4	10	2	0	0	0	0	0	5	2	0	0	0	0	1
2	summer	Marsden	4	shallow	11	K5	2	0	0	0	0	0	0	1	0	0	0	0	0	1
2	summer	Marsden	4	shallow	12	L1	0	0	0	0	0	0	0	0	0	0	0	0	0	0
2	summer	Marsden	4	shallow	12	L2	2	0	1	0	0	0	0	1	0	0	0	0	0	0
2	summer	Marsden	4	shallow	12	L3	4	1	3	0	0	0	0	0	0	0	0	0	0	0
2	summer	Marsden	4	shallow	12	L4	2	1	1	0	0	0	0	0	0	0	0	0	0	0
2	summer	Marsden	4	shallow	12	L5	0	0	0	0	0	0	0	0	0	0	0	0	0	0
2	summer	Marsden	5	shallow	13	A1	3	0	1	0	0	0	0	1	1	0	0	0	0	0
2	summer	Marsden	5	shallow	13	A2	1	1	0	0	0	0	0	0	0	0	0	0	0	0
2	summer	Marsden	5	shallow	13	A3	1	0	0	0	0	0	0	0	0	0	0	0	0	1
2	summer	Marsden	5	shallow	13	A4	2	2	0	0	0	0	0	0	0	0	0	0	0	0
2	summer	Marsden	5	shallow	13	A5	3	0	0	0	0	0	0	3	0	0	0	0	0	0
2	summer	Marsden	5	shallow	14	B1	2	1	0	0	0	0	0	0	0	1	0	0	0	0
2	summer	Marsden	5	shallow	14	B2	3	1	0	0	0	0	0	2	0	0	0	0	0	0
2	summer	Marsden	5	shallow	14	B3	3	0	0	0	0	0	0	0	0	3	0	0	0	0
2	summer	Marsden	5	shallow	14	B4	2	0	2	0	0	0	0	0	0	0	0	0	0	0
2	summer	Marsden	5	shallow	14	B5	13	10	0	0	0	0	0	1	0	1	0	0	1	0
2	summer	Marsden	5	shallow	15	C1	2	0	1	0	0	0	0	1	0	0	0	0	0	0
2	summer	Marsden	5	shallow	15	C2	1	0	1	0	0	0	0	0	0	0	0	0	0	0
2	summer	Marsden	5	shallow	15	C3	3	1	1	0	0	0	0	1	0	0	0	0	0	0
2	summer	Marsden	5	shallow	15	C4	5	2	2	0	0	0	0	1	0	0	0	0	0	0
2	summer	Marsden	5	shallow	15	C5	3	0	1	0	2	0	0	0	0	0	0	0	0	0
2	summer	Marsden	6	shallow	16	M1	12	4	6	0	0	0	0	2	0	0	0	0	0	0
2	summer	Marsden	6	shallow	16	M2	5	2	2	0	0	0	0	1	0	0	0	0	0	0
2	summer	Marsden	6	shallow	16	M3	3	0	0	0	0	0	0	1	0	2	0	0	0	0
2	summer	Marsden	6	shallow	16	M4	6	2	2	0	0	0	0	1	0	0	0	0	0	1
2	summer	Marsden	6	shallow	16	M5	5	0	2	0	0	0	0	3	0	0	0	0	0	0
2	summer	Marsden	6	shallow	17	N1	4	3	0	0	0	0	0	1	0	0	0	0	0	0
2	summer	Marsden	6	shallow	17	N2	3	2	1	0	0	0	0	0	0	0	0	0	0	0
2	summer	Marsden	6	shallow	17	N3	5	1	0	0	0	0	0	4	0	0	0	0	0	0
2	summer	Marsden	6	shallow	17	N4	0	0	0	0	0	0	0	0	0	0	0	0	0	0
2	summer	Marsden	6	shallow	17	N5	4	3	1	0	0	0	0	0	0	0	0	0	0	0
2	summer	Marsden	6	shallow	18	O1	3	0	3	0	0	0	0	0	0	0	0	0	0	0
2	summer	Marsden	6	shallow	18	O2	14	1	5	0	0	0	0	1	6	0	0	0	1	0
2	summer	Marsden	6	shallow	18	O3	2	0	2	0	0	0	0	0	0	0	0	0	0	0
2	summer	Marsden	6	shallow	18	O4	3	0	0	0	0	1	0	1	1	0	0	0	0	0
2	summer	Marsden	6	shallow	18	O5	1	1	0	0	0	0	0	0	0	0	0	0	0	0
2	summer	Masig	1	deep	1	J1	3	2	1	0	0	0	0	0	0	0	0	0	0	0
2	summer	Masig	1	deep	1	J2	3	2	1	0	0	0	0	0	0	0	0	0	0	0
2	summer	Masig	1	deep	1	J3	4	0	1	0	1	0	0	1	0	1	0	0	0	0
2	summer	Masig	1	deep	1	J4	0	0	0	0	0	0	0	0	0	0	0	0	0	0
2	summer	Masig	1	deep	1	J5	4	0	3	0	0	0	0	0	0	0	0	0	1	0
2	summer	Masig	1	deep	2	G1	1	0	1	0	0	0	0	0	0	0	0	0	0	0
2	summer	Masig	1	deep	2	G2	1	0	0	0	0	0	0	0	0	0	1	0	0	0
2	summer	Masig	1	deep	2	G3	2	2	0	0	0	0	0	0	0	0	0	0	0	0
2	summer	Masig	1	deep	2	G4	5	1	1	0	1	0	0	2	0	0	0	0	0	0
2	summer	Masig	1	deep	2	G5	1	0	1	0	0	0	0	0	0	0	0	0	0	0
2	summer	Masig	1	deep	3	I1	8	2	0	0	3	0	0	3	0	0	0	0	0	0
2	summer	Masig	1	deep	3	I2	1	0	0	0	1	0	0	0	0	0	0	0	0	0
2	summer	Masig	1	deep	3	I3	8	5	0	0	1	0	0	1	0	1	0	0	0	0
2	summer	Masig	1	deep	3	I4	6	3	2	0	0	0	0	0	0	0	0	0	1	0
2	summer	Masig	1	deep	3	I5	6	2	1	0	2	0	0	1	0	0	0	0	0	0
2	summer	Masig	2	deep	4	F1	7	2	3	0	0	0	0	0	0	0	0	0	2	0
2	summer	Masig	2	deep	4	F2	11	5	3	0	1	0	0	1	0	0	0	0	1	0
2	summer	Masig	2	deep	4	F3	9	0	9	0	0	0	0	0	0	0	0	0	0	0
2	summer	Masig	2	deep	4	F4	3	1	1	0	0	0	0	1	0	0	0	0	0	0
2	summer	Masig	2	deep	4	F5	2	2	0	0	0	0	0	0	0	0	0	0	0	0
2	summer	Masig	2	deep	5	C1	1	0	0	0	1	0	0	0	0	0	0	0	0	0
2	summer	Masig	2	deep	5	C2	0	0	0	0	0	0	0	0	0	0	0	0	0	0
2	summer	Masig	2	deep	5	C3	7	4	2	1	0	0	0	0	0	0	0	0	0	0
2	summer	Masig	2	deep	5	C4	3	0	1	1	1	0	0	0	0	0	0	0	0	0
2	summer	Masig	2	deep	5	C5	3	3	0	0	0	0	0	0	0	0	0	0	0	0
2	summer	Masig	2	deep	6	A1	3	2	0	0	0	0	0	0	0	1	0	0	0	0
2	summer	Masig	2	deep	6	A2	1	0	1	0	0	0	0	0	0	0	0	0	0	0
2	summer	Masig	2	deep	6	A3	2	2	0	0	0	0	0	0	0	0	0	0	0	0
2	summer	Masig	2	deep	6	A4	3	1	0	0	2	0	0	0	0	0	0	0	0	0
2	summer	Masig	2	deep	6	A5	2	2	0	0	0	0	0	0	0	0	0	0	0	0
2	summer	Masig	3	deep	7	N1	1	0	0	0	0	0	0	0	0	0	1	0	0	0
2	summer	Masig	3	deep	7	N2	1	0	0	0	1	0	0	0	0	0	0	0	0	0
2	summer	Masig	3	deep	7	N3	4	3	1	0	0	0	0	0	0	0	0	0	0	0
2	summer	Masig	3	deep	7	N4	2	1	1	0	0	0	0	0	0	0	0	0	0	0
2	summer	Masig	3	deep	7	N5	0	0	0	0	0	0	0	0	0	0	0	0	0	0
2	summer	Masig	3	deep	8	P1	3	1	0	0	0	0	0	1	1	0	0	0	0	0
2	summer	Masig	3	deep	8	P2	4	2	0	0	0	0	0	0	0	0	1	0	1	0
2	summer	Masig	3	deep	8	P3	1	0	0	0	1	0	0	0	0	0	0	0	0	0
2	summer	Masig	3	deep	8	P4	7	3	1	0	1	0	0	1	0	0	1	0	0	0
2	summer	Masig	3	deep	8	P5	0	0	0	0	0	0	0	0	0	0	0	0	0	0
2	summer	Masig	3	deep	9	R1	2	1	1	0	0	0	0	0	0	0	0	0	0	0
2	summer	Masig	3	deep	9	R2	1	0	0	0	1	0	0	0	0	0	0	0	0	0
2	summer	Masig	3	deep	9	R3	3	2	1	0	0	0	0	0	0	0	0	0	0	0
2	summer	Masig	3	deep	9	R4	5	0	3	0	0	0	0	2	0	0	0	0	0	0
2	summer	Masig	3	deep	9	R5	3	0	2	0	0	0	0	0	0	0	0	0	1	0
2	summer	Marsden	4	deep	10	G1	4	0	2	1	0	0	0	1	0	0	0	0	0	0
2	summer	Marsden	4	deep	10	G2	1	1	0	0	0	0	0	0	0	0	0	0	0	0
2	summer	Marsden	4	deep	10	G3	11	4	0	2	1	0	0	2	1	0	0	0	1	0
2	summer	Marsden	4	deep	10	G4	3	0	1	0	0	0	0	1	0	0	0	0	0	1
2	summer	Marsden	4	deep	10	G5	4	2	0	0	0	0	0	1	0	1	0	0	0	0
2	summer	Marsden	4	deep	11	H1	5	1	1	0	0	1	0	1	0	1	0	0	0	0
2	summer	Marsden	4	deep	11	H2	4	0	0	1	1	0	0	1	0	0	0	0	0	1
2	summer	Marsden	4	deep	11	H3	5	1	2	0	0	0	0	1	0	0	0	0	0	1
2	summer	Marsden	4	deep	11	H4	4	0	1	0	0	0	0	0	2	1	0	0	0	0
2	summer	Marsden	4	deep	11	H5	2	2	0	0	0	0	0	0	0	0	0	0	0	0
2	summer	Marsden	4	deep	12	I1	2	0	0	0	1	0	0	1	0	0	0	0	0	0
2	summer	Marsden	4	deep	12	I2	4	1	0	0	0	0	0	1	0	0	0	0	0	2
2	summer	Marsden	4	deep	12	I3	8	4	1	0	0	0	0	2	0	1	0	0	0	0
2	summer	Marsden	4	deep	12	I4	6	3	1	0	0	0	0	1	1	0	0	0	0	0
2	summer	Marsden	4	deep	12	I5	5	2	1	0	0	0	0	0	0	0	0	0	2	0
2	summer	Marsden	5	deep	13	D1	4	2	1	0	0	0	0	1	0	0	0	0	0	0
2	summer	Marsden	5	deep	13	D2	3	0	1	0	0	0	0	0	0	0	0	0	2	0
2	summer	Marsden	5	deep	13	D3	9	8	1	0	0	0	0	0	0	0	0	0	0	0
2	summer	Marsden	5	deep	13	D4	6	1	1	0	0	0	0	0	0	0	2	0	1	1
2	summer	Marsden	5	deep	13	D5	4	0	1	0	0	0	0	1	0	1	0	0	1	0
2	summer	Marsden	5	deep	14	E1	7	3	2	0	0	0	0	1	0	0	0	0	0	1
2	summer	Marsden	5	deep	14	E2	2	0	2	0	0	0	0	0	0	0	0	0	0	0
2	summer	Marsden	5	deep	14	E3	3	0	2	0	0	0	0	0	0	0	0	0	1	0
2	summer	Marsden	5	deep	14	E4	0	0	0	0	0	0	0	0	0	0	0	0	0	0
2	summer	Marsden	5	deep	14	E5	1	0	0	0	0	0	0	0	1	0	0	0	0	0
2	summer	Marsden	5	deep	15	F1	7	2	1	0	0	0	0	0	0	0	2	0	0	2
2	summer	Marsden	5	deep	15	F2	11	2	1	0	0	0	0	1	0	0	2	0	2	3
2	summer	Marsden	5	deep	15	F3	0	0	0	0	0	0	0	0	0	0	0	0	0	0
2	summer	Marsden	5	deep	15	F4	7	3	1	0	0	0	0	1	0	0	0	0	1	1
2	summer	Marsden	5	deep	15	F5	1	1	0	0	0	0	0	0	0	0	0	0	0	0
2	summer	Marsden	6	deep	16	P1	6	0	3	0	0	0	0	1	0	0	0	0	1	1
2	summer	Marsden	6	deep	16	P2	3	3	0	0	0	0	0	0	0	0	0	0	0	0
2	summer	Marsden	6	deep	16	P3	3	3	0	0	0	0	0	0	0	0	0	0	0	0
2	summer	Marsden	6	deep	16	P4	1	0	1	0	0	0	0	0	0	0	0	0	0	0
2	summer	Marsden	6	deep	16	P5	1	1	0	0	0	0	0	0	0	0	0	0	0	0
2	summer	Marsden	6	deep	17	Q1	0	0	0	0	0	0	0	0	0	0	0	0	0	0
2	summer	Marsden	6	deep	17	Q2	2	0	0	0	0	0	0	1	0	0	0	0	0	1
2	summer	Marsden	6	deep	17	Q3	2	1	0	0	0	0	0	1	0	0	0	0	0	0
2	summer	Marsden	6	deep	17	Q4	1	1	0	0	0	0	0	0	0	0	0	0	0	0
2	summer	Marsden	6	deep	17	Q5	5	1	1	0	0	0	0	2	0	0	0	0	0	1
2	summer	Marsden	6	deep	18	R1	0	0	0	0	0	0	0	0	0	0	0	0	0	0
2	summer	Marsden	6	deep	18	R2	2	0	1	0	1	0	0	0	0	0	0	0	0	0
2	summer	Marsden	6	deep	18	R3	4	0	1	0	1	0	0	0	0	1	0	0	0	1
2	summer	Marsden	6	deep	18	R4	4	0	1	1	0	0	0	0	0	1	0	0	0	1
2	summer	Marsden	6	deep	18	R5	0	0	0	0	0	0	0	0	0	0	0	0	0	0
2	winter	Masig	1	shallow	1	L1	2	1	1	0	0	0	0	0	0	0	0	0	0	0
2	winter	Masig	1	shallow	1	L2	2	0	1	0	0	0	0	0	1	0	0	0	0	0
2	winter	Masig	1	shallow	1	L3	2	2	0	0	0	0	0	0	0	0	0	0	0	0
2	winter	Masig	1	shallow	1	L4	3	2	0	0	0	0	0	0	1	0	0	0	0	0
2	winter	Masig	1	shallow	1	L5	2	1	0	0	0	0	0	0	0	1	0	0	0	0
2	winter	Masig	1	shallow	2	K1	1	0	1	0	0	0	0	0	0	0	0	0	0	0
2	winter	Masig	1	shallow	2	K2	1	0	1	0	0	0	0	0	0	0	0	0	0	0
2	winter	Masig	1	shallow	2	K3	3	0	2	1	0	0	0	0	0	0	0	0	0	0
2	winter	Masig	1	shallow	2	K4	2	1	0	0	0	0	0	1	0	0	0	0	0	0
2	winter	Masig	1	shallow	2	K5	3	2	1	0	0	0	0	0	0	0	0	0	0	0
2	winter	Masig	1	shallow	3	H1	2	0	0	0	0	0	0	1	1	0	0	0	0	0
2	winter	Masig	1	shallow	3	H2	1	1	0	0	0	0	0	0	0	0	0	0	0	0
2	winter	Masig	1	shallow	3	H3	1	0	0	0	0	0	0	0	1	0	0	0	0	0
2	winter	Masig	1	shallow	3	H4	0	0	0	0	0	0	0	0	0	0	0	0	0	0
2	winter	Masig	1	shallow	3	H5	3	0	0	0	0	0	0	2	0	0	0	0	0	1
2	winter	Masig	2	shallow	4	E1	1	0	1	0	0	0	0	0	0	0	0	0	0	0
2	winter	Masig	2	shallow	4	E2	4	3	0	0	0	0	0	0	0	0	0	0	1	0
2	winter	Masig	2	shallow	4	E3	3	3	0	0	0	0	0	0	0	0	0	0	0	0
2	winter	Masig	2	shallow	4	E4	2	0	0	0	0	0	0	0	2	0	0	0	0	0
2	winter	Masig	2	shallow	4	E5	0	0	0	0	0	0	0	0	0	0	0	0	0	0
2	winter	Masig	2	shallow	5	D1	2	2	0	0	0	0	0	0	0	0	0	0	0	0
2	winter	Masig	2	shallow	5	D2	2	1	1	0	0	0	0	0	0	0	0	0	0	0
2	winter	Masig	2	shallow	5	D3	3	2	0	0	0	0	0	1	0	0	0	0	0	0
2	winter	Masig	2	shallow	5	D4	4	0	0	0	0	0	0	3	0	0	0	0	0	1
2	winter	Masig	2	shallow	5	D5	1	0	0	0	1	0	0	0	0	0	0	0	0	0
2	winter	Masig	2	shallow	6	B1	3	0	0	0	0	0	0	1	0	0	1	1	0	0
2	winter	Masig	2	shallow	6	B2	2	0	0	0	0	0	0	0	1	0	0	0	0	1
2	winter	Masig	2	shallow	6	B3	2	1	0	0	0	0	0	1	0	0	0	0	0	0
2	winter	Masig	2	shallow	6	B4	9	5	0	0	0	0	0	1	0	3	0	0	0	0
2	winter	Masig	2	shallow	6	B5	2	1	0	0	0	0	0	1	0	0	0	0	0	0
2	winter	Masig	3	shallow	7	M1	1	0	0	0	0	0	0	1	0	0	0	0	0	0
2	winter	Masig	3	shallow	7	M2	1	1	0	0	0	0	0	0	0	0	0	0	0	0
2	winter	Masig	3	shallow	7	M3	10	6	1	1	1	0	0	0	0	0	0	0	0	1
2	winter	Masig	3	shallow	7	M4	2	2	0	0	0	0	0	0	0	0	0	0	0	0
2	winter	Masig	3	shallow	7	M5	6	3	2	0	0	0	0	1	0	0	0	0	0	0
2	winter	Masig	3	shallow	8	O1	3	1	0	0	0	0	0	2	0	0	0	0	0	0
2	winter	Masig	3	shallow	8	O2	3	0	2	0	0	0	0	0	1	0	0	0	0	0
2	winter	Masig	3	shallow	8	O3	3	1	1	0	0	0	0	0	0	1	0	0	0	0
2	winter	Masig	3	shallow	8	O4	1	0	1	0	0	0	0	0	0	0	0	0	0	0
2	winter	Masig	3	shallow	8	O5	0	0	0	0	0	0	0	0	0	0	0	0	0	0
2	winter	Masig	3	shallow	9	Q1	1	1	0	0	0	0	0	0	0	0	0	0	0	0
2	winter	Masig	3	shallow	9	Q2	1	0	1	0	0	0	0	0	0	0	0	0	0	0
2	winter	Masig	3	shallow	9	Q3	1	1	0	0	0	0	0	0	0	0	0	0	0	0
2	winter	Masig	3	shallow	9	Q4	2	2	0	0	0	0	0	0	0	0	0	0	0	0
2	winter	Masig	3	shallow	9	Q5	1	0	1	0	0	0	0	0	0	0	0	0	0	0
2	winter	Marsden	4	shallow	10	J1	0	0	0	0	0	0	0	0	0	0	0	0	0	0
2	winter	Marsden	4	shallow	10	J2	1	0	0	0	0	0	0	0	0	0	0	0	1	0
2	winter	Marsden	4	shallow	10	J3	3	1	0	0	0	0	0	1	0	1	0	0	0	0
2	winter	Marsden	4	shallow	10	J4	2	1	0	0	0	0	0	0	0	1	0	0	0	0
2	winter	Marsden	4	shallow	10	J5	1	0	0	0	0	0	0	0	1	0	0	0	0	0
2	winter	Marsden	4	shallow	11	K1	2	0	1	0	1	0	0	0	0	0	0	0	0	0
2	winter	Marsden	4	shallow	11	K2	2	0	1	0	0	0	0	1	0	0	0	0	0	0
2	winter	Marsden	4	shallow	11	K3	1	0	1	0	0	0	0	0	0	0	0	0	0	0
2	winter	Marsden	4	shallow	11	K4	1	1	0	0	0	0	0	0	0	0	0	0	0	0
2	winter	Marsden	4	shallow	11	K5	1	1	0	0	0	0	0	0	0	0	0	0	0	0
2	winter	Marsden	4	shallow	12	L1	4	3	0	0	0	0	1	0	0	0	0	0	0	0
2	winter	Marsden	4	shallow	12	L2	3	0	1	0	1	0	0	0	1	0	0	0	0	0
2	winter	Marsden	4	shallow	12	L3	2	2	0	0	0	0	0	0	0	0	0	0	0	0
2	winter	Marsden	4	shallow	12	L4	5	5	0	0	0	0	0	0	0	0	0	0	0	0
2	winter	Marsden	4	shallow	12	L5	0	0	0	0	0	0	0	0	0	0	0	0	0	0
2	winter	Marsden	5	shallow	13	A1	2	0	0	0	0	0	0	0	1	1	0	0	0	0
2	winter	Marsden	5	shallow	13	A2	4	3	0	0	0	0	0	0	0	0	0	0	1	0
2	winter	Marsden	5	shallow	13	A3	3	1	0	0	0	1	0	0	0	0	0	0	0	1
2	winter	Marsden	5	shallow	13	A4	2	1	1	0	0	0	0	0	0	0	0	0	0	0
2	winter	Marsden	5	shallow	13	A5	6	4	0	0	0	0	0	2	0	0	0	0	0	0
2	winter	Marsden	5	shallow	14	B1	2	2	0	0	0	0	0	0	0	0	0	0	0	0
2	winter	Marsden	5	shallow	14	B2	0	0	0	0	0	0	0	0	0	0	0	0	0	0
2	winter	Marsden	5	shallow	14	B3	2	0	0	0	0	0	0	2	0	0	0	0	0	0
2	winter	Marsden	5	shallow	14	B4	2	2	0	0	0	0	0	0	0	0	0	0	0	0
2	winter	Marsden	5	shallow	14	B5	2	1	1	0	0	0	0	0	0	0	0	0	0	0
2	winter	Marsden	5	shallow	15	C1	0	0	0	0	0	0	0	0	0	0	0	0	0	0
2	winter	Marsden	5	shallow	15	C2	1	0	0	0	0	0	0	0	0	1	0	0	0	0
2	winter	Marsden	5	shallow	15	C3	4	2	0	0	0	0	0	1	1	0	0	0	0	0
2	winter	Marsden	5	shallow	15	C4	0	0	0	0	0	0	0	0	0	0	0	0	0	0
2	winter	Marsden	5	shallow	15	C5	2	0	1	0	0	0	0	1	0	0	0	0	0	0
2	winter	Marsden	6	shallow	16	M1	3	2	0	0	0	0	0	0	0	1	0	0	0	0
2	winter	Marsden	6	shallow	16	M2	4	1	1	0	0	0	0	1	0	1	0	0	0	0
2	winter	Marsden	6	shallow	16	M3	3	1	1	0	0	0	0	1	0	0	0	0	0	0
2	winter	Marsden	6	shallow	16	M4	1	1	0	0	0	0	0	0	0	0	0	0	0	0
2	winter	Marsden	6	shallow	16	M5	0	0	0	0	0	0	0	0	0	0	0	0	0	0
2	winter	Marsden	6	shallow	17	N1	2	2	0	0	0	0	0	0	0	0	0	0	0	0
2	winter	Marsden	6	shallow	17	N2	8	8	0	0	0	0	0	0	0	0	0	0	0	0
2	winter	Marsden	6	shallow	17	N3	1	0	0	0	0	0	0	0	0	1	0	0	0	0
2	winter	Marsden	6	shallow	17	N4	0	0	0	0	0	0	0	0	0	0	0	0	0	0
2	winter	Marsden	6	shallow	17	N5	4	2	1	0	0	0	0	0	1	0	0	0	0	0
2	winter	Marsden	6	shallow	18	O1	3	0	2	0	0	0	0	1	0	0	0	0	0	0
2	winter	Marsden	6	shallow	18	O2	4	1	0	0	1	0	0	1	1	0	0	0	0	0
2	winter	Marsden	6	shallow	18	O3	1	0	0	0	0	0	0	0	0	0	0	0	0	1
2	winter	Marsden	6	shallow	18	O4	4	1	2	0	0	0	0	0	0	0	0	0	0	1
2	winter	Marsden	6	shallow	18	O5	3	1	0	0	0	0	0	1	0	0	0	0	1	0
2	winter	Masig	1	deep	1	J1	5	0	0	0	1	0	0	1	0	2	0	0	1	0
2	winter	Masig	1	deep	1	J2	6	1	4	0	0	0	0	0	0	0	0	0	1	0
2	winter	Masig	1	deep	1	J3	2	0	0	0	0	0	0	1	0	1	0	0	0	0
2	winter	Masig	1	deep	1	J4	4	0	2	0	0	0	0	0	1	0	1	0	0	0
2	winter	Masig	1	deep	1	J5	0	0	0	0	0	0	0	0	0	0	0	0	0	0
2	winter	Masig	1	deep	2	G1	3	2	1	0	0	0	0	0	0	0	0	0	0	0
2	winter	Masig	1	deep	2	G2	2	0	0	0	1	0	0	0	1	0	0	0	0	0
2	winter	Masig	1	deep	2	G3	4	1	0	0	0	0	0	1	0	2	0	0	0	0
2	winter	Masig	1	deep	2	G4	4	1	0	1	0	0	0	0	1	0	0	0	0	1
2	winter	Masig	1	deep	2	G5	2	0	1	0	0	0	0	0	1	0	0	0	0	0
2	winter	Masig	1	deep	3	I1	1	1	0	0	0	0	0	0	0	0	0	0	0	0
2	winter	Masig	1	deep	3	I2	1	0	1	0	0	0	0	0	0	0	0	0	0	0
2	winter	Masig	1	deep	3	I3	7	2	1	1	1	0	0	0	0	0	1	0	0	1
2	winter	Masig	1	deep	3	I4	1	0	0	0	0	0	0	0	0	0	0	0	1	0
2	winter	Masig	1	deep	3	I5	3	0	1	0	1	0	0	0	0	1	0	0	0	0
2	winter	Masig	2	deep	4	F1	3	3	0	0	0	0	0	0	0	0	0	0	0	0
2	winter	Masig	2	deep	4	F2	2	1	0	0	1	0	0	0	0	0	0	0	0	0
2	winter	Masig	2	deep	4	F3	4	1	1	0	0	0	0	2	0	0	0	0	0	0
2	winter	Masig	2	deep	4	F4	2	2	0	0	0	0	0	0	0	0	0	0	0	0
2	winter	Masig	2	deep	4	F5	3	3	0	0	0	0	0	0	0	0	0	0	0	0
2	winter	Masig	2	deep	5	C1	4	4	0	0	0	0	0	0	0	0	0	0	0	0
2	winter	Masig	2	deep	5	C2	1	0	0	0	1	0	0	0	0	0	0	0	0	0
2	winter	Masig	2	deep	5	C3	3	3	0	0	0	0	0	0	0	0	0	0	0	0
2	winter	Masig	2	deep	5	C4	2	0	1	0	0	0	0	0	0	0	0	0	0	1
2	winter	Masig	2	deep	5	C5	0	0	0	0	0	0	0	0	0	0	0	0	0	0
2	winter	Masig	2	deep	6	A1	2	2	0	0	0	0	0	0	0	0	0	0	0	0
2	winter	Masig	2	deep	6	A2	0	0	0	0	0	0	0	0	0	0	0	0	0	0
2	winter	Masig	2	deep	6	A3	4	3	0	0	0	0	0	0	0	1	0	0	0	0
2	winter	Masig	2	deep	6	A4	4	2	2	0	0	0	0	0	0	0	0	0	0	0
2	winter	Masig	2	deep	6	A5	1	0	1	0	0	0	0	0	0	0	0	0	0	0
2	winter	Masig	3	deep	7	N1	0	0	0	0	0	0	0	0	0	0	0	0	0	0
2	winter	Masig	3	deep	7	N2	1	1	0	0	0	0	0	0	0	0	0	0	0	0
2	winter	Masig	3	deep	7	N3	10	9	0	0	0	0	0	0	0	0	0	0	1	0
2	winter	Masig	3	deep	7	N4	6	3	0	0	2	0	0	0	1	0	0	0	0	0
2	winter	Masig	3	deep	7	N5	2	0	0	0	0	0	0	0	0	0	0	0	1	1
2	winter	Masig	3	deep	8	P1	4	0	0	0	0	0	0	0	1	0	0	0	1	2
2	winter	Masig	3	deep	8	P2	3	0	0	0	0	0	0	0	2	0	0	0	1	0
2	winter	Masig	3	deep	8	P3	2	2	0	0	0	0	0	0	0	0	0	0	0	0
2	winter	Masig	3	deep	8	P4	5	2	0	1	0	0	0	0	1	0	0	0	1	0
2	winter	Masig	3	deep	8	P5	2	2	0	0	0	0	0	0	0	0	0	0	0	0
2	winter	Masig	3	deep	9	R1	1	0	1	0	0	0	0	0	0	0	0	0	0	0
2	winter	Masig	3	deep	9	R2	1	0	0	0	0	0	0	0	1	0	0	0	0	0
2	winter	Masig	3	deep	9	R3	6	4	0	0	0	0	0	0	0	1	0	0	1	0
2	winter	Masig	3	deep	9	R4	1	0	0	0	0	0	0	0	1	0	0	0	0	0
2	winter	Masig	3	deep	9	R5	0	0	0	0	0	0	0	0	0	0	0	0	0	0
2	winter	Marsden	4	deep	10	G1	4	1	0	0	1	0	0	1	0	0	0	0	0	1
2	winter	Marsden	4	deep	10	G2	7	3	2	0	0	0	0	1	1	0	0	0	0	0
2	winter	Marsden	4	deep	10	G3	3	0	0	0	0	0	0	0	0	3	0	0	0	0
2	winter	Marsden	4	deep	10	G4	4	2	0	1	0	0	0	0	0	0	0	0	1	0
2	winter	Marsden	4	deep	10	G5	1	1	0	0	0	0	0	0	0	0	0	0	0	0
2	winter	Marsden	4	deep	11	H1	3	3	0	0	0	0	0	0	0	0	0	0	0	0
2	winter	Marsden	4	deep	11	H2	3	1	0	0	1	0	0	1	0	0	0	0	0	0
2	winter	Marsden	4	deep	11	H3	2	0	1	0	0	0	0	0	1	0	0	0	0	0
2	winter	Marsden	4	deep	11	H4	1	0	0	1	0	0	0	0	0	0	0	0	0	0
2	winter	Marsden	4	deep	11	H5	5	5	0	0	0	0	0	0	0	0	0	0	0	0
2	winter	Marsden	4	deep	12	I1	3	1	1	0	0	0	0	0	0	1	0	0	0	0
2	winter	Marsden	4	deep	12	I2	7	4	0	0	0	0	0	2	0	1	0	0	0	0
2	winter	Marsden	4	deep	12	I3	6	2	0	0	1	0	0	1	0	0	0	0	2	0
2	winter	Marsden	4	deep	12	I4	1	0	0	0	0	0	0	0	0	0	0	0	0	1
2	winter	Marsden	4	deep	12	I5	1	1	0	0	0	0	0	0	0	0	0	0	0	0
2	winter	Marsden	5	deep	13	D1	3	0	1	0	2	0	0	0	0	0	0	0	0	0
2	winter	Marsden	5	deep	13	D2	2	2	0	0	0	0	0	0	0	0	0	0	0	0
2	winter	Marsden	5	deep	13	D3	4	4	0	0	0	0	0	0	0	0	0	0	0	0
2	winter	Marsden	5	deep	13	D4	4	4	0	0	0	0	0	0	0	0	0	0	0	0
2	winter	Marsden	5	deep	13	D5	0	0	0	0	0	0	0	0	0	0	0	0	0	0
2	winter	Marsden	5	deep	14	E1	2	2	0	0	0	0	0	0	0	0	0	0	0	0
2	winter	Marsden	5	deep	14	E2	6	5	0	0	0	0	0	0	0	0	0	0	1	0
2	winter	Marsden	5	deep	14	E3	7	5	1	0	0	0	0	0	0	0	0	0	0	1
2	winter	Marsden	5	deep	14	E4	6	4	0	0	0	0	0	1	0	1	0	0	0	0
2	winter	Marsden	5	deep	14	E5	1	0	0	0	0	0	0	0	0	1	0	0	0	0
2	winter	Marsden	5	deep	15	F1	4	4	0	0	0	0	0	0	0	0	0	0	0	0
2	winter	Marsden	5	deep	15	F2	4	0	0	0	0	0	1	0	2	0	0	1	0	0
2	winter	Marsden	5	deep	15	F3	4	2	1	0	0	0	0	0	0	0	1	0	0	0
2	winter	Marsden	5	deep	15	F4	9	8	0	0	0	0	0	0	1	0	0	0	0	0
2	winter	Marsden	5	deep	15	F5	1	0	0	0	0	0	0	0	0	1	0	0	0	0
2	winter	Marsden	6	deep	16	P1	8	1	1	0	0	0	1	0	2	0	0	1	2	0
2	winter	Marsden	6	deep	16	P2	1	0	0	0	0	0	0	1	0	0	0	0	0	0
2	winter	Marsden	6	deep	16	P3	2	1	0	0	0	0	0	1	0	0	0	0	0	0
2	winter	Marsden	6	deep	16	P4	3	1	0	0	0	0	0	0	0	1	0	0	0	1
2	winter	Marsden	6	deep	16	P5	1	0	0	0	0	0	0	0	1	0	0	0	0	0
2	winter	Marsden	6	deep	17	Q1	3	2	1	0	0	0	0	0	0	0	0	0	0	0
2	winter	Marsden	6	deep	17	Q2	3	1	1	0	0	0	0	0	0	1	0	0	0	0
2	winter	Marsden	6	deep	17	Q3	3	1	0	0	0	0	0	1	0	0	0	0	1	0
2	winter	Marsden	6	deep	17	Q4	2	1	0	0	0	0	0	0	0	0	0	0	1	0
2	winter	Marsden	6	deep	17	Q5	3	2	1	0	0	0	0	0	0	0	0	0	0	0
2	winter	Marsden	6	deep	18	R1	10	9	0	0	0	0	0	0	0	0	0	0	0	1
2	winter	Marsden	6	deep	18	R2	3	1	1	0	0	0	0	1	0	0	0	0	0	0
2	winter	Marsden	6	deep	18	R3	6	3	1	0	0	0	0	0	0	1	0	0	1	0
2	winter	Marsden	6	deep	18	R4	5	3	1	0	0	0	0	0	1	0	0	0	0	0
2	winter	Marsden	6	deep	18	R5	2	1	1	0	0	0	0	0	0	0	0	0	0	0

## Sheet: sponge % cover
year	season	island	location	depth	site	plate #	Chalinula nematifera	Coscinoderma mathewsi	Dysidea avara	Dysidea sp 1 grey	Haliclona (Haliclona) turquiosia	Hyrtios erecta	Iotrochota purpurea	Iotrochota sp 1 green
2	summer	Masig	1	shallow	1	L1	0	0	0	0	2.5	0	0	0
2	summer	Masig	1	shallow	1	L2	0	0	5	0	0	0	0	0
2	summer	Masig	1	shallow	1	L3	0	0	0	0	0	0	0	0
2	summer	Masig	1	shallow	1	L4	0	0	0	0	0	0	0	0
2	summer	Masig	1	shallow	1	L5	0	0	0	0	0	0	0	0
2	summer	Masig	1	shallow	2	K1	0	0	0	0	0	0	0	0
2	summer	Masig	1	shallow	2	K2	0	0	0	0	2.5	0	0	0
2	summer	Masig	1	shallow	2	K3	0	0	0	0	0	0	0	0
2	summer	Masig	1	shallow	2	K4	0	0	0	0	2.5	0	0	0
2	summer	Masig	1	shallow	2	K5	0	0	0	0	0	0	0	0
2	summer	Masig	1	shallow	3	H1	0	0	0	0	0	0	0	0
2	summer	Masig	1	shallow	3	H2	0	0	0	0	0	0	0	0
2	summer	Masig	1	shallow	3	H3	0	0	0	0	0	0	0	0
2	summer	Masig	1	shallow	3	H4	0	0	0	0	17.5	0	0	0
2	summer	Masig	1	shallow	3	H5	0	0	0	0	10	0	0	0
2	summer	Masig	2	shallow	4	E1	0	0	0	0	0	0	0	0
2	summer	Masig	2	shallow	4	E2	0	0	0	0	0	0	0	0
2	summer	Masig	2	shallow	4	E3	0	0	0	0	0	0	0	0
2	summer	Masig	2	shallow	4	E4	0	0	0	0	0	0	0	0
2	summer	Masig	2	shallow	4	E5	0	0	0	0	0	0	2.5	0
2	summer	Masig	2	shallow	5	D1	0	0	0	0	7.5	0	0	0
2	summer	Masig	2	shallow	5	D2	0	0	0	0	0	0	0	0
2	summer	Masig	2	shallow	5	D3	0	0	0	0	5	0	0	0
2	summer	Masig	2	shallow	5	D4	0	0	0	0	0	0	0	0
2	summer	Masig	2	shallow	5	D5	0	0	0	0	0	0	0	0
2	summer	Masig	2	shallow	6	B1	0	0	0	0	7.5	0	0	0
2	summer	Masig	2	shallow	6	B2	0	0	0	0	0	0	0	0
2	summer	Masig	2	shallow	6	B3	5	0	0	0	2.5	0	0	0
2	summer	Masig	2	shallow	6	B4	0	0	0	0	5	0	0	0
2	summer	Masig	2	shallow	6	B5	0	0	0	0	27.5	0	0	0
2	summer	Masig	3	shallow	7	M1	0	0	0	0	0	0	0	0
2	summer	Masig	3	shallow	7	M2	0	0	0	0	10	0	0	0
2	summer	Masig	3	shallow	7	M3	0	0	0	0	0	0	0	0
2	summer	Masig	3	shallow	7	M4	0	0	0	0	0	0	0	0
2	summer	Masig	3	shallow	7	M5	0	0	0	0	0	0	0	0
2	summer	Masig	3	shallow	8	O1	0	0	0	0	0	0	0	0
2	summer	Masig	3	shallow	8	O2	0	0	0	0	0	0	0	0
2	summer	Masig	3	shallow	8	O3	0	0	0	0	2.5	0	0	0
2	summer	Masig	3	shallow	8	O4	0	0	0	0	0	0	0	0
2	summer	Masig	3	shallow	8	O5	0	0	0	0	0	0	0	0
2	summer	Masig	3	shallow	9	Q1	0	0	0	0	0	0	0	0
2	summer	Masig	3	shallow	9	Q2	0	0	0	0	0	0	0	0
2	summer	Masig	3	shallow	9	Q3	12.5	0	0	0	0	0	0	0
2	summer	Masig	3	shallow	9	Q4	0	0	0	0	0	0	0	0
2	summer	Masig	3	shallow	9	Q5	0	0	0	0	0	0	0	0
2	summer	Marsden	4	shallow	10	J1	0	0	5	0	0	0	0	0
2	summer	Marsden	4	shallow	10	J2	0	0	0	0	0	0	2.5	0
2	summer	Marsden	4	shallow	10	J3	0	0	0	0	0	0	0	0
2	summer	Marsden	4	shallow	10	J4	0	0	0	0	0	0	0	0
2	summer	Marsden	4	shallow	10	J5	0	0	0	0	10	0	0	0
2	summer	Marsden	4	shallow	11	K1	0	0	0	0	0	0	0	0
2	summer	Marsden	4	shallow	11	K2	0	0	0	0	0	0	0	0
2	summer	Marsden	4	shallow	11	K3	0	0	0	0	0	0	5	0
2	summer	Marsden	4	shallow	11	K4	0	0	0	2.5	2.5	0	0	0
2	summer	Marsden	4	shallow	11	K5	0	0	0	0	10	0	0	0
2	summer	Marsden	4	shallow	12	L1	0	0	0	0	0	0	0	0
2	summer	Marsden	4	shallow	12	L2	0	0	0	0	7.5	0	0	0
2	summer	Marsden	4	shallow	12	L3	0	0	0	0	0	0	0	0
2	summer	Marsden	4	shallow	12	L4	0	0	0	0	0	0	0	0
2	summer	Marsden	4	shallow	12	L5	0	0	0	0	0	0	0	0
2	summer	Marsden	5	shallow	13	A1	0	0	0	2.5	5	0	0	0
2	summer	Marsden	5	shallow	13	A2	0	0	0	0	0	0	0	0
2	summer	Marsden	5	shallow	13	A3	0	0	0	0	0	0	0	0
2	summer	Marsden	5	shallow	13	A4	0	0	0	0	0	0	0	0
2	summer	Marsden	5	shallow	13	A5	0	0	0	0	5	0	0	0
2	summer	Marsden	5	shallow	14	B1	0	0	2.5	0	0	0	0	0
2	summer	Marsden	5	shallow	14	B2	0	0	0	0	20	0	0	0
2	summer	Marsden	5	shallow	14	B3	0	0	15	0	0	0	0	0
2	summer	Marsden	5	shallow	14	B4	0	0	0	0	0	0	0	0
2	summer	Marsden	5	shallow	14	B5	0	0	2.5	0	2.5	0	0	0
2	summer	Marsden	5	shallow	15	C1	0	0	0	0	2.5	0	0	0
2	summer	Marsden	5	shallow	15	C2	0	0	0	0	0	0	0	0
2	summer	Marsden	5	shallow	15	C3	0	0	0	0	2.5	0	0	0
2	summer	Marsden	5	shallow	15	C4	0	0	0	0	7.5	0	0	0
2	summer	Marsden	5	shallow	15	C5	0	0	0	0	0	0	0	0
2	summer	Marsden	6	shallow	16	M1	0	0	0	0	20	0	0	0
2	summer	Marsden	6	shallow	16	M2	0	0	0	0	0	0	0	0
2	summer	Marsden	6	shallow	16	M3	0	0	5	0	0	0	0	0
2	summer	Marsden	6	shallow	16	M4	0	0	0	0	2.5	0	0	0
2	summer	Marsden	6	shallow	16	M5	0	0	0	0	7.5	0	0	0
2	summer	Marsden	6	shallow	17	N1	0	0	0	0	2.5	0	0	0
2	summer	Marsden	6	shallow	17	N2	0	0	0	0	0	0	0	0
2	summer	Marsden	6	shallow	17	N3	0	0	0	0	5	0	0	0
2	summer	Marsden	6	shallow	17	N4	0	0	0	0	0	0	0	0
2	summer	Marsden	6	shallow	17	N5	0	0	0	0	0	0	0	0
2	summer	Marsden	6	shallow	18	O1	0	0	0	0	0	0	0	0
2	summer	Marsden	6	shallow	18	O2	0	0	0	2.5	5	0	2.5	0
2	summer	Marsden	6	shallow	18	O3	0	0	0	0	0	0	0	0
2	summer	Marsden	6	shallow	18	O4	0	0	0	0	10	2.5	0	0
2	summer	Marsden	6	shallow	18	O5	0	0	0	0	0	0	0	0
2	summer	Masig	1	deep	1	J1	0	0	0	0	0	0	0	0
2	summer	Masig	1	deep	1	J2	0	0	0	0	0	0	0	0
2	summer	Masig	1	deep	1	J3	0	0	7.5	0	12.5	0	0	0
2	summer	Masig	1	deep	1	J4	0	0	0	0	0	0	0	0
2	summer	Masig	1	deep	1	J5	0	0	0	0	0	0	5	0
2	summer	Masig	1	deep	2	G1	0	0	0	0	0	0	0	0
2	summer	Masig	1	deep	2	G2	0	0	0	0	0	0	0	12.5
2	summer	Masig	1	deep	2	G3	0	0	0	0	0	0	0	0
2	summer	Masig	1	deep	2	G4	0	0	0	0	5	0	0	0
2	summer	Masig	1	deep	2	G5	0	0	0	0	0	0	0	0
2	summer	Masig	1	deep	3	I1	0	0	0	0	12.5	0	0	0
2	summer	Masig	1	deep	3	I2	0	0	0	0	0	0	0	0
2	summer	Masig	1	deep	3	I3	0	0	0	0	5	0	0	0
2	summer	Masig	1	deep	3	I4	0	0	0	0	0	0	2.5	0
2	summer	Masig	1	deep	3	I5	0	0	0	0	2.5	0	0	0
2	summer	Masig	2	deep	4	F1	0	0	0	0	0	0	2.5	0
2	summer	Masig	2	deep	4	F2	0	0	0	0	7.5	0	0	0
2	summer	Masig	2	deep	4	F3	0	0	0	0	0	0	0	0
2	summer	Masig	2	deep	4	F4	0	0	0	0	27.5	0	0	0
2	summer	Masig	2	deep	4	F5	0	0	0	0	0	0	0	0
2	summer	Masig	2	deep	5	C1	0	0	0	0	0	0	0	0
2	summer	Masig	2	deep	5	C2	0	0	0	0	0	0	0	0
2	summer	Masig	2	deep	5	C3	0	2.5	0	0	0	0	0	0
2	summer	Masig	2	deep	5	C4	0	15	0	0	0	0	0	0
2	summer	Masig	2	deep	5	C5	0	0	0	0	0	0	0	0
2	summer	Masig	2	deep	6	A1	0	0	0	0	0	0	0	0
2	summer	Masig	2	deep	6	A2	0	0	0	0	0	0	0	0
2	summer	Masig	2	deep	6	A3	0	0	0	0	0	0	0	0
2	summer	Masig	2	deep	6	A4	0	0	0	0	0	0	0	0
2	summer	Masig	2	deep	6	A5	0	0	0	0	0	0	0	0
2	summer	Masig	3	deep	7	N1	0	0	0	0	0	0	0	5
2	summer	Masig	3	deep	7	N2	0	0	0	0	0	0	0	0
2	summer	Masig	3	deep	7	N3	0	0	0	0	0	0	0	0
2	summer	Masig	3	deep	7	N4	0	0	0	0	0	0	0	0
2	summer	Masig	3	deep	7	N5	0	0	0	0	0	0	0	0
2	summer	Masig	3	deep	8	P1	0	0	0	7.5	0	0	0	0
2	summer	Masig	3	deep	8	P2	0	0	0	0	0	0	0	7.5
2	summer	Masig	3	deep	8	P3	0	0	0	0	0	0	0	0
2	summer	Masig	3	deep	8	P4	0	0	0	0	2.5	0	0	0
2	summer	Masig	3	deep	8	P5	0	0	0	0	0	0	0	0
2	summer	Masig	3	deep	9	R1	0	0	0	0	0	0	0	0
2	summer	Masig	3	deep	9	R2	0	0	0	0	0	0	0	0
2	summer	Masig	3	deep	9	R3	0	0	0	0	0	0	0	0
2	summer	Masig	3	deep	9	R4	0	0	0	0	2.5	0	0	0
2	summer	Masig	3	deep	9	R5	0	0	0	0	0	0	7.5	0
2	summer	Marsden	4	deep	10	G1	0	2.5	0	0	12.5	0	0	0
2	summer	Marsden	4	deep	10	G2	0	0	0	0	0	0	0	0
2	summer	Marsden	4	deep	10	G3	0	2.5	0	5	25	0	2.5	0
2	summer	Marsden	4	deep	10	G4	0	0	0	0	5	0	0	0
2	summer	Marsden	4	deep	10	G5	0	0	7.5	0	5	0	0	0
2	summer	Marsden	4	deep	11	H1	0	0	2.5	0	35	5	0	0
2	summer	Marsden	4	deep	11	H2	0	10	0	0	10	0	0	0
2	summer	Marsden	4	deep	11	H3	0	0	0	0	5	0	0	0
2	summer	Marsden	4	deep	11	H4	0	0	0	5	0	0	0	0
2	summer	Marsden	4	deep	11	H5	0	0	0	0	0	0	0	0
2	summer	Marsden	4	deep	12	I1	0	0	0	0	7.5	0	0	0
2	summer	Marsden	4	deep	12	I2	0	0	0	0	15	0	0	0
2	summer	Marsden	4	deep	12	I3	0	0	2.5	0	2.5	0	0	0
2	summer	Marsden	4	deep	12	I4	0	0	0	10	0	0	0	0
2	summer	Marsden	4	deep	12	I5	0	0	0	0	0	0	2.5	0
2	summer	Marsden	5	deep	13	D1	0	0	0	0	37.5	0	0	0
2	summer	Marsden	5	deep	13	D2	0	0	0	0	0	0	2.5	0
2	summer	Marsden	5	deep	13	D3	0	0	0	0	0	0	0	0
2	summer	Marsden	5	deep	13	D4	0	0	0	0	0	0	0	5
2	summer	Marsden	5	deep	13	D5	0	0	2.5	0	10	0	2.5	0
2	summer	Marsden	5	deep	14	E1	0	0	0	0	5	0	0	0
2	summer	Marsden	5	deep	14	E2	0	0	0	0	0	0	0	0
2	summer	Marsden	5	deep	14	E3	0	0	0	0	0	0	2.5	0
2	summer	Marsden	5	deep	14	E4	0	0	0	0	0	0	0	0
2	summer	Marsden	5	deep	14	E5	0	0	0	10	0	0	0	0
2	summer	Marsden	5	deep	15	F1	0	0	0	0	0	0	0	2.5
2	summer	Marsden	5	deep	15	F2	0	0	0	0	5	0	2.5	10
2	summer	Marsden	5	deep	15	F3	0	0	0	0	0	0	0	0
2	summer	Marsden	5	deep	15	F4	0	0	0	0	2.5	0	2.5	0
2	summer	Marsden	5	deep	15	F5	0	0	0	0	0	0	0	0
2	summer	Marsden	6	deep	16	P1	0	0	0	0	0	0	2.5	0
2	summer	Marsden	6	deep	16	P2	0	0	0	0	0	0	0	0
2	summer	Marsden	6	deep	16	P3	0	0	0	0	0	0	0	0
2	summer	Marsden	6	deep	16	P4	0	0	0	0	0	0	0	0
2	summer	Marsden	6	deep	16	P5	0	0	0	0	0	0	0	0
2	summer	Marsden	6	deep	17	Q1	0	0	0	0	0	0	0	0
2	summer	Marsden	6	deep	17	Q2	0	0	0	0	2.5	0	0	0
2	summer	Marsden	6	deep	17	Q3	0	0	0	0	10	0	0	0
2	summer	Marsden	6	deep	17	Q4	0	0	0	0	0	0	0	0
2	summer	Marsden	6	deep	17	Q5	0	0	0	0	2.5	0	0	0
2	summer	Marsden	6	deep	18	R1	0	0	0	0	0	0	0	0
2	summer	Marsden	6	deep	18	R2	0	0	0	0	0	0	0	0
2	summer	Marsden	6	deep	18	R3	0	0	15	0	0	0	0	0
2	summer	Marsden	6	deep	18	R4	0	17.5	2.5	0	0	0	0	0
2	summer	Marsden	6	deep	18	R5	0	0	0	0	0	0	0	0
2	winter	Masig	1	shallow	1	L1	0	0	0	0	0	0	0	0
2	winter	Masig	1	shallow	1	L2	0	0	0	20	0	0	0	0
2	winter	Masig	1	shallow	1	L3	0	0	0	0	0	0	0	0
2	winter	Masig	1	shallow	1	L4	0	0	0	20	0	0	0	0
2	winter	Masig	1	shallow	1	L5	0	0	17.5	0	0	0	0	0
2	winter	Masig	1	shallow	2	K1	0	0	0	0	0	0	0	0
2	winter	Masig	1	shallow	2	K2	0	0	0	0	0	0	0	0
2	winter	Masig	1	shallow	2	K3	0	2.5	0	0	0	0	0	0
2	winter	Masig	1	shallow	2	K4	0	0	0	0	2.5	0	0	0
2	winter	Masig	1	shallow	2	K5	0	0	0	0	0	0	0	0
2	winter	Masig	1	shallow	3	H1	0	0	0	0	10	0	0	0
2	winter	Masig	1	shallow	3	H2	0	0	0	0	0	0	0	0
2	winter	Masig	1	shallow	3	H3	0	0	0	2.5	0	0	0	0
2	winter	Masig	1	shallow	3	H4	0	0	0	0	0	0	0	0
2	winter	Masig	1	shallow	3	H5	0	0	0	0	2.5	0	0	0
2	winter	Masig	2	shallow	4	E1	0	0	0	0	0	0	0	0
2	winter	Masig	2	shallow	4	E2	0	0	0	0	0	0	0	0
2	winter	Masig	2	shallow	4	E3	0	0	0	0	0	0	0	0
2	winter	Masig	2	shallow	4	E4	0	0	0	0	0	0	0	0
2	winter	Masig	2	shallow	4	E5	0	0	0	0	0	0	0	0
2	winter	Masig	2	shallow	5	D1	0	0	0	0	0	0	0	0
2	winter	Masig	2	shallow	5	D2	0	0	0	0	0	0	0	0
2	winter	Masig	2	shallow	5	D3	0	0	0	0	2.5	0	0	0
2	winter	Masig	2	shallow	5	D4	0	0	0	0	5	0	0	0
2	winter	Masig	2	shallow	5	D5	0	0	0	0	0	0	0	0
2	winter	Masig	2	shallow	6	B1	17.5	0	0	0	2.5	0	0	37.5
2	winter	Masig	2	shallow	6	B2	0	0	0	2.5	0	0	0	0
2	winter	Masig	2	shallow	6	B3	0	0	0	0	10	0	0	0
2	winter	Masig	2	shallow	6	B4	0	0	7.5	0	0	0	0	0
2	winter	Masig	2	shallow	6	B5	0	0	0	0	7.5	0	0	0
2	winter	Masig	3	shallow	7	M1	0	0	0	0	5	0	0	0
2	winter	Masig	3	shallow	7	M2	0	0	0	0	0	0	0	0
2	winter	Masig	3	shallow	7	M3	0	0	0	0	0	0	0	0
2	winter	Masig	3	shallow	7	M4	0	0	0	0	0	0	0	0
2	winter	Masig	3	shallow	7	M5	0	0	0	0	2.5	0	0	0
2	winter	Masig	3	shallow	8	O1	0	0	0	0	5	0	0	0
2	winter	Masig	3	shallow	8	O2	0	0	0	0	0	0	0	0
2	winter	Masig	3	shallow	8	O3	0	0	0	0	0	0	0	0
2	winter	Masig	3	shallow	8	O4	0	0	0	0	0	0	0	0
2	winter	Masig	3	shallow	8	O5	0	0	0	0	0	0	0	0
2	winter	Masig	3	shallow	9	Q1	0	0	0	0	0	0	0	0
2	winter	Masig	3	shallow	9	Q2	0	0	0	0	0	0	0	0
2	winter	Masig	3	shallow	9	Q3	0	0	0	0	0	0	0	0
2	winter	Masig	3	shallow	9	Q4	0	0	0	0	0	0	0	0
2	winter	Masig	3	shallow	9	Q5	0	0	0	0	0	0	0	0
2	winter	Marsden	4	shallow	10	J1	0	0	0	0	0	0	2.5	0
2	winter	Marsden	4	shallow	10	J2	0	0	0	0	0	0	0	0
2	winter	Marsden	4	shallow	10	J3	0	0	0	0	0	0	0	0
2	winter	Marsden	4	shallow	10	J4	0	0	2.5	0	0	0	0	0
2	winter	Marsden	4	shallow	10	J5	0	0	0	0	0	0	0	0
2	winter	Marsden	4	shallow	11	K1	0	0	0	0	0	0	0	0
2	winter	Marsden	4	shallow	11	K2	0	0	0	0	15	0	0	0
2	winter	Marsden	4	shallow	11	K3	0	0	0	0	0	0	0	0
2	winter	Marsden	4	shallow	11	K4	0	0	0	0	0	0	0	0
2	winter	Marsden	4	shallow	11	K5	0	0	0	0	0	0	0	0
2	winter	Marsden	4	shallow	12	L1	0	0	0	0	0	0	0	0
2	winter	Marsden	4	shallow	12	L2	0	0	0	0	0	0	0	0
2	winter	Marsden	4	shallow	12	L3	0	0	0	0	0	0	0	0
2	winter	Marsden	4	shallow	12	L4	0	0	0	0	0	0	0	0
2	winter	Marsden	4	shallow	12	L5	0	0	0	0	0	0	0	0
2	winter	Marsden	5	shallow	13	A1	0	0	10	52.5	0	0	0	0
2	winter	Marsden	5	shallow	13	A2	0	0	0	0	0	0	2.5	0
2	winter	Marsden	5	shallow	13	A3	0	0	0	0	0	2.5	0	0
2	winter	Marsden	5	shallow	13	A4	0	0	0	0	0	0	0	0
2	winter	Marsden	5	shallow	13	A5	0	0	0	0	2.5	0	0	0
2	winter	Marsden	5	shallow	14	B1	0	0	0	0	0	0	0	0
2	winter	Marsden	5	shallow	14	B2	0	0	0	0	0	0	0	0
2	winter	Marsden	5	shallow	14	B3	0	0	0	0	7.5	0	0	0
2	winter	Marsden	5	shallow	14	B4	0	0	0	0	0	0	0	0
2	winter	Marsden	5	shallow	14	B5	0	0	0	0	0	0	0	0
2	winter	Marsden	5	shallow	15	C1	0	0	0	0	0	0	0	0
2	winter	Marsden	5	shallow	15	C2	0	0	10	0	0	0	0	0
2	winter	Marsden	5	shallow	15	C3	0	0	0	5	22.5	0	0	0
2	winter	Marsden	5	shallow	15	C4	0	0	0	0	0	0	0	0
2	winter	Marsden	5	shallow	15	C5	0	0	0	0	2.5	0	0	0
2	winter	Marsden	6	shallow	16	M1	0	0	22.5	0	0	0	0	0
2	winter	Marsden	6	shallow	16	M2	0	0	2.5	0	7.5	0	0	0
2	winter	Marsden	6	shallow	16	M3	0	0	0	0	2.5	0	0	0
2	winter	Marsden	6	shallow	16	M4	0	0	0	0	0	0	0	0
2	winter	Marsden	6	shallow	16	M5	0	0	0	0	0	0	0	0
2	winter	Marsden	6	shallow	17	N1	0	0	0	0	0	0	0	0
2	winter	Marsden	6	shallow	17	N2	0	0	0	0	0	0	0	0
2	winter	Marsden	6	shallow	17	N3	0	0	5	0	0	0	0	0
2	winter	Marsden	6	shallow	17	N4	0	0	0	0	0	0	0	0
2	winter	Marsden	6	shallow	17	N5	0	0	0	5	0	0	0	0
2	winter	Marsden	6	shallow	18	O1	0	0	0	0	2.5	0	0	0
2	winter	Marsden	6	shallow	18	O2	0	0	0	12.5	2.5	0	0	0
2	winter	Marsden	6	shallow	18	O3	0	0	0	0	0	0	0	0
2	winter	Marsden	6	shallow	18	O4	0	0	0	0	0	0	0	0
2	winter	Marsden	6	shallow	18	O5	0	0	0	0	2.5	0	0	0
2	winter	Masig	1	deep	1	J1	0	0	0	0	27.5	0	5	0
2	winter	Masig	1	deep	1	J2	0	0	0	0	0	0	0	0
2	winter	Masig	1	deep	1	J3	0	0	15	0	2.5	0	0	0
2	winter	Masig	1	deep	1	J4	0	0	0	2.5	0	0	0	15
2	winter	Masig	1	deep	1	J5	0	0	0	0	0	0	0	0
2	winter	Masig	1	deep	2	G1	0	0	0	0	0	0	0	0
2	winter	Masig	1	deep	2	G2	0	0	0	2.5	0	0	0	0
2	winter	Masig	1	deep	2	G3	0	0	0	0	7.5	0	0	0
2	winter	Masig	1	deep	2	G4	0	2.5	0	2.5	0	0	0	0
2	winter	Masig	1	deep	2	G5	0	0	0	75	0	0	0	0
2	winter	Masig	1	deep	3	I1	0	0	0	0	0	0	0	0
2	winter	Masig	1	deep	3	I2	0	0	0	0	0	0	0	0
2	winter	Masig	1	deep	3	I3	0	0	0	0	0	0	0	25
2	winter	Masig	1	deep	3	I4	0	0	0	0	0	0	0	0
2	winter	Masig	1	deep	3	I5	0	0	0	0	0	0	0	0
2	winter	Masig	2	deep	4	F1	0	0	0	0	0	0	0	0
2	winter	Masig	2	deep	4	F2	0	0	0	0	0	0	0	0
2	winter	Masig	2	deep	4	F3	0	0	0	0	17.5	0	0	0
2	winter	Masig	2	deep	4	F4	0	0	0	0	0	0	0	0
2	winter	Masig	2	deep	4	F5	0	0	0	0	0	0	0	0
2	winter	Masig	2	deep	5	C1	0	0	0	0	0	0	0	0
2	winter	Masig	2	deep	5	C2	0	0	0	0	0	0	0	0
2	winter	Masig	2	deep	5	C3	0	0	0	0	0	0	0	0
2	winter	Masig	2	deep	5	C4	0	0	0	0	0	0	0	0
2	winter	Masig	2	deep	5	C5	0	0	0	0	0	0	0	0
2	winter	Masig	2	deep	6	A1	0	0	0	0	0	0	0	0
2	winter	Masig	2	deep	6	A2	0	0	0	0	0	0	0	0
2	winter	Masig	2	deep	6	A3	0	0	0	0	0	0	0	0
2	winter	Masig	2	deep	6	A4	0	0	0	0	0	0	0	0
2	winter	Masig	2	deep	6	A5	0	0	0	0	0	0	0	0
2	winter	Masig	3	deep	7	N1	0	0	0	0	0	0	0	0
2	winter	Masig	3	deep	7	N2	0	0	0	0	0	0	0	0
2	winter	Masig	3	deep	7	N3	0	0	0	0	0	0	0	0
2	winter	Masig	3	deep	7	N4	0	0	0	0	0	0	0	0
2	winter	Masig	3	deep	7	N5	0	0	0	0	0	0	0	0
2	winter	Masig	3	deep	8	P1	0	0	0	5	0	0	2.5	0
2	winter	Masig	3	deep	8	P2	0	0	0	5	0	0	0	0
2	winter	Masig	3	deep	8	P3	0	0	0	0	0	0	0	0
2	winter	Masig	3	deep	8	P4	0	0	0	2.5	0	0	0	0
2	winter	Masig	3	deep	8	P5	0	0	0	0	0	0	0	0
2	winter	Masig	3	deep	9	R1	0	0	0	0	0	0	0	0
2	winter	Masig	3	deep	9	R2	0	0	0	7.5	0	0	0	0
2	winter	Masig	3	deep	9	R3	0	0	5	0	0	0	0	0
2	winter	Masig	3	deep	9	R4	0	0	0	15	0	0	0	0
2	winter	Masig	3	deep	9	R5	0	0	0	0	0	0	0	0
2	winter	Marsden	4	deep	10	G1	0	0	0	0	10	0	0	0
2	winter	Marsden	4	deep	10	G2	0	0	0	0	7.5	0	0	0
2	winter	Marsden	4	deep	10	G3	0	0	7.5	0	0	0	0	0
2	winter	Marsden	4	deep	10	G4	0	2.5	0	0	0	0	0	0
2	winter	Marsden	4	deep	10	G5	0	0	0	0	0	0	0	0
2	winter	Marsden	4	deep	11	H1	0	0	0	0	0	0	0	0
2	winter	Marsden	4	deep	11	H2	0	0	0	0	7.5	0	0	0
2	winter	Marsden	4	deep	11	H3	0	0	0	12.5	0	0	0	0
2	winter	Marsden	4	deep	11	H4	0	2.5	0	0	0	0	0	0
2	winter	Marsden	4	deep	11	H5	0	0	0	0	0	0	0	0
2	winter	Marsden	4	deep	12	I1	0	0	0	0	0	0	0	0
2	winter	Marsden	4	deep	12	I2	0	0	2.5	0	12.5	0	0	0
2	winter	Marsden	4	deep	12	I3	0	0	0	0	2.5	0	2.5	0
2	winter	Marsden	4	deep	12	I4	0	0	0	0	0	0	0	0
2	winter	Marsden	4	deep	12	I5	0	0	0	0	0	0	0	0
2	winter	Marsden	5	deep	13	D1	0	0	0	0	0	0	0	0
2	winter	Marsden	5	deep	13	D2	0	0	0	0	0	0	0	0
2	winter	Marsden	5	deep	13	D3	0	0	0	0	0	0	0	0
2	winter	Marsden	5	deep	13	D4	0	0	0	0	0	0	0	0
2	winter	Marsden	5	deep	13	D5	0	0	0	0	0	0	0	0
2	winter	Marsden	5	deep	14	E1	0	0	0	0	0	0	0	0
2	winter	Marsden	5	deep	14	E2	0	0	0	0	0	0	2.5	0
2	winter	Marsden	5	deep	14	E3	0	0	0	0	0	0	0	0
2	winter	Marsden	5	deep	14	E4	0	0	0	0	7.5	0	0	0
2	winter	Marsden	5	deep	14	E5	0	0	25	0	0	0	0	0
2	winter	Marsden	5	deep	15	F1	0	0	0	0	0	0	0	0
2	winter	Marsden	5	deep	15	F2	0	0	0	0	0	0	0	0
2	winter	Marsden	5	deep	15	F3	0	0	0	0	0	0	0	2.5
2	winter	Marsden	5	deep	15	F4	0	0	0	2.5	0	0	0	0
2	winter	Marsden	5	deep	15	F5	0	0	0	0	0	0	0	0
2	winter	Marsden	6	deep	16	P1	2.5	0	0	0	0	0	0	0
2	winter	Marsden	6	deep	16	P2	0	0	0	0	7.5	0	0	0
2	winter	Marsden	6	deep	16	P3	0	0	0	0	7.5	0	0	0
2	winter	Marsden	6	deep	16	P4	0	0	2.5	0	0	0	0	0
2	winter	Marsden	6	deep	16	P5	0	0	0	17.5	0	0	0	0
2	winter	Marsden	6	deep	17	Q1	0	0	0	0	0	0	0	0
2	winter	Marsden	6	deep	17	Q2	0	0	2.5	0	0	0	0	0
2	winter	Marsden	6	deep	17	Q3	0	0	0	0	2.5	0	0	0
2	winter	Marsden	6	deep	17	Q4	0	0	0	0	0	0	2.5	0
2	winter	Marsden	6	deep	17	Q5	0	0	0	0	0	0	0	0
2	winter	Marsden	6	deep	18	R1	0	0	0	0	0	0	0	0
2	winter	Marsden	6	deep	18	R2	0	0	0	0	15	0	0	0
2	winter	Marsden	6	deep	18	R3	0	0	7.5	0	0	0	2.5	0
2	winter	Marsden	6	deep	18	R4	0	0	0	15	0	0	0	0
2	winter	Marsden	6	deep	18	R5	0	0	0	0	0	0	0	0
